# Supplementary material for: STIL Acts as an Oncogenetic Driver in a Primary Cilia-Dependent Manner in Human Cancer
Source: Front Cell Dev Biol. 2022 Jan 26;10:804419. doi: 10.3389/fcell.2022.804419 (PMC8826476; doi:10.3389/fcell.2022.804419)
Supplement: Supplementary file 2 [file DataSheet1.XLSX]

## Sheet: Table S1
Table S1. The number of 33 cancer types in the TCGA pan-cancer project.
TCGA Cancer Abbreviation	TCGA Cancer Types	Tumor-RNAseq expression	Normal-RNAseq expression	CNV	Mutation	Tumor-Methylation	Normal-Methylation
ACC	Adrenocortical carcinoma	79	0	90	92	80	0
BLCA	Bladder Urothelial Carcinoma	411	19	408	411	416	21
BRCA	Breast invasive carcinoma	1104	112	1080	791	794	96
CESC	Cervical squamous cell carcinoma and endocervical adenocarcinoma	306	3	295	289	309	3
CHOL	Cholangio carcinoma	36	9	36	36	36	9
COAD	Colon adenocarcinoma	471	41	451	290	309	38
DLBC	Lymphoid Neoplasm Diffuse Large B-cell Lymphoma	48	0	48	37	48	0
ESCA	Esophageal carcinoma	162	11	184	184	186	16
GBM	Glioblastoma multiforme	168	5	577	314	153	2
HNSC	Head and Neck squamous cell carcinoma	502	44	522	507	530	50
KICH	Kidney Chromophobe	65	24	66	66	66	0
KIRC	Kidney renal clear cell carcinoma	535	72	528	368	323	160
KIRP	Kidney renal papillary cell carcinoma	289	32	288	281	276	45
LAML	Acute Myeloid Leukemia	151	0	191	200	140	0
LGG	Brain Lower Grade Glioma	529	0	513	511	534	0
LIHC	Liver hepatocellular carcinoma	374	50	370	363	380	50
LUAD	Lung adenocarcinoma	526	59	516	513	471	32
LUSC	Lung squamous cell carcinoma	501	49	501	480	370	42
MESO	Mesothelioma	86	0	87	81	87	0
OV	Ovarian serous cystadenocarcinoma	379	0	579	65	10	0
PAAD	Pancreatic adenocarcinoma	178	4	184	177	185	10
PCPG	Pheochromocytoma and Paraganglioma	183	3	162	179	184	3
PRAD	Prostate adenocarcinoma	499	52	492	495	503	50
READ	Rectum adenocarcinoma	167	10	165	90	99	7
SARC	Sarcoma	263	2	257	236	265	4
SKCM	Skin Cutaneous Melanoma	471	1	367	466	473	2
STAD	Stomach adenocarcinoma	375	32	441	439	395	2
TGCT	Testicular Germ Cell Tumors	156	0	150	145	156	0
THCA	Thyroid carcinoma	510	58	499	492	515	56
THYM	Thymoma	119	2	123	122	124	2
UCEC	Uterine Corpus Endometrial Carcinoma	548	35	539	447	436	46
UCS	Uterine Carcinosarcoma	56	0	56	57	57	0
UVM	Uveal Melanoma	80	0	80	80	80	0
Total		10327	729	10845	9304	8990	746
The number of 17 cancer types in the GEO database.
Tissues	GEO accession	Tumor-RNAseq expression	Normal-RNAseq expression	Platforms
Adrenal cortex	GSE10927	33	10	Affymetrix Human Genome U133 Plus 2.0 Array
Bladder	GSE7476	9	3	Affymetrix Human Genome U133 Plus 2.0 Array
Breast	GSE45827	130	11	Affymetrix Human Genome U133 Plus 2.0 Array
Cervix	GSE63514	28	24	Affymetrix Human Genome U133 Plus 2.0 Array
Colorectal	GSE41328	10	10	Affymetrix Human Genome U133 Plus 2.0 Array
Esophagus	GSE17351	5	5	Affymetrix Human Genome U133 Plus 2.0 Array
KICH	GSE11151	4	3	Affymetrix Human Genome U133 Plus 2.0 Array
KIRC	GSE11151	26	3	Affymetrix Human Genome U133 Plus 2.0 Array
KIRP	GSE11151	19	3	Affymetrix Human Genome U133 Plus 2.0 Array
Liver	GSE121248	70	37	Affymetrix Human Genome U133 Plus 2.0 Array
Lung	GSE118370	6	6	Affymetrix Human Genome U133 Plus 2.0 Array
Ovarian	GSE36668	4	4	Affymetrix Human Genome U133 Plus 2.0 Array
Pancrease	GSE22780	8	8	Affymetrix Human Genome U133 Plus 2.0 Array
Prostate	GSE46602	36	14	Affymetrix Human Genome U133 Plus 2.0 Array
Gastric	GSE79973	10	10	Affymetrix Human Genome U133 Plus 2.0 Array
Thyroid	GSE65144	12	13	Affymetrix Human Genome U133 Plus 2.0 Array
Melanoma	GSE35388	2	2	Affymetrix Human Genome U133 Plus 2.0 Array
Total		412	166

## Sheet: Table S2
Table S2. The results of OS and RFS by univariate COX regression analysis in TCGA dataset.
Overall Survival					Disease Free Survival
Cancer types	Hazard Ratio	Lower.95% CI	Higher.95% CI	Logrank P value	Cancer types	Hazard Ratio	Lower.95% CI	Higher.95% CI	Logrank P value
ACC	6.385	3.406	11.97	7.4e-09	ACC	6.678	1.819	24.51	0.00421
BLCA	1.076	0.8508	1.36	0.542	BLCA	1.588	1.119	2.253	0.00954
BRCA	1.06	0.86	1.307	0.585	BRCA	0.9717	0.7404	1.275	0.836
CESC	0.9199	0.6067	1.395	0.694	CESC	0.9959	0.5283	1.877	0.99
CHOL	0.7669	0.3398	1.731	0.523	CHOL	NA	NA	NA	NA
COAD	0.7546	0.5204	1.094	0.138	COAD	0.9929	0.6455	1.527	0.974
DLBC	0.849	0.276	2.612	0.775	DLBC	2.377	0.8998	6.281	0.0806
ESCA	1.072	0.7257	1.582	0.728	ESCA	0.7599	0.4551	1.269	0.294
GBM	0.9906	0.6704	1.464	0.962	GBM	21480000000	0	Inf	1
HNSC	0.8761	0.708	1.084	0.224	HNSC	1.048	0.7772	1.414	0.757
KICH	5.174	1.726	15.51	0.00334	KICH	2209	6.474	753525	0.00966
KIRC	3.258	2.179	4.869	8.48e-09	KIRC	0.4757	0.07127	3.175	0.443
KIRP	7.201	4.092	12.67	7.64e-12	KIRP	6.474	2.314	18.12	0.000374
LGG	2.975	2.26	3.917	7.85e-15	LGG	2.352	1.747	3.167	1.76e-08
LIHC	1.824	1.329	2.504	0.000202	LIHC	1.193	0.8556	1.663	0.298
LUAD	1.242	1.005	1.534	0.0448	LUAD	1.051	0.824	1.34	0.689
LUSC	1.018	0.7825	1.325	0.894	LUSC	0.8759	0.5943	1.291	0.503
MESO	3.293	1.958	5.537	6.99e-06	MESO	2.774	0.965	7.971	0.0582
OV	0.9704	0.7778	1.211	0.79	OV	0.6701	0.3682	1.22	0.19
PAAD	2.233	1.4	3.562	0.000744	PAAD	2.05	1.144	3.676	0.0159
PCPG	63.82	0.2316	17590	0.147	PCPG	1800	2.975	1089255	0.0218
PRAD	5.017	1.351	18.63	0.016	PRAD	2.137	1.147	3.982	0.0168
READ	0.4843	0.2467	0.9508	0.0352	READ	0.6667	0.3416	1.301	0.235
SARC	1.339	1.019	1.759	0.0361	SARC	1.268	0.9066	1.773	0.165
SKCM	1.136	0.8823	1.462	0.323	SKCM	1.362	0.9278	1.999	0.115
STAD	0.8088	0.6489	1.008	0.059	STAD	0.6162	0.4456	0.8522	0.00342
TGCT	2.73	0.5121	14.55	0.24	TGCT	1.143	0.6566	1.989	0.637
THCA	0.8963	0.04065	19.76	0.8	THCA	10.14	1.572	65.36	0.0149
THYM	0.1923	0.05232	0.7064	0.013	THYM	1.555	0.456	5.302	0.481
UCEC	1.246	0.889	1.746	0.202	UCEC	1.734	1.198	2.511	0.00354
UCS	1.274	0.5212	3.115	0.595	UCS	2.731	0.5125	14.55	0.75
UVM	5.413	0.8078	36.28	0.0818	UVM	294.8	6.297	13799	0.00376

## Sheet: Table S3
Table S3. Methylation alteration, correlation between methylation beta value and STIL RNA-seq expression across cancer type.
	Methylation alteration		Correlation between methylation beta value and STIL RNA-seq expression
Cancer type	LogFC	FDR	Cor(pearson)	Pvalue(spearman)	Cor(spearman)	Pvalue(pearson)
LIHC	-0.487738	6.99654e-19	-0.0395259	0.446	-0.0525624	0.3105
GBM	-0.437601	0.243251	-0.132392	0.3002	-0.132392	0.3002
BLCA	-0.357545	2.63632e-07	-0.00861248	0.8618	-0.00589853	0.9051
CHOL	-0.285403	0.122449	0.0534792	0.7639	0.0239878	0.893
KIRP	-0.261733	7.40069e-13	0.011859	0.8451	0.0312671	0.6061
UCEC	-0.258919	5.65747e-08	0.0538785	0.2638	0.0891283	0.06421
LUAD	-0.194104	2.41237e-07	-0.03412	0.4634	-0.0752721	0.1054
THCA	-0.184343	6.84148e-12	0.0336576	0.4486	-0.0447252	0.3138
BRCA	-0.179263	0.00159517	0.0320947	0.3698	-0.00183667	0.9591
READ	-0.176847	0.0418927	-0.0818542	0.4206	-0.029462	0.7719
PRAD	-0.165083	1.77806e-09	-0.0326406	0.4669	-0.0271977	0.5443
HNSC	-0.14981	7.45495e-05	0.156719	0.0004245	0.138617	0.001867
CESC	-0.114036	0.337293	-0.125219	0.02878	-0.132845	0.02036
PCPG	-0.0718819	0.601994	-0.0805635	0.2783	-0.118108	0.1113
KIRC	-0.0465165	0.00742215	-0.0230394	0.6809	0.00832704	0.8818
STAD	0.00472644	0.73601	-0.129155	0.01752	-0.155648	0.00416
THYM	0.0100837	0.914507	0.0471319	0.6107	0.0193135	0.8346
LUSC	0.0198191	0.233926	-0.0207698	0.6905	-0.0298846	0.5665
ESCA	0.0246163	0.860259	0.0194946	0.8067	-0.0611918	0.4417
SKCM	0.0445601	0.907082	0.0731371	0.1129	0.0783186	0.08954
SARC	0.0636022	0.836627	-0.236854	0.0001053	-0.179183	0.003592
COAD	0.0655996	0.375992	-0.00568953	0.9208	0.0365867	0.5222
PAAD	0.18129	0.0126132	-0.137625	0.06696	-0.18753	0.01229

## Sheet: Table S4
Table S4. Potential co-expression genes of STIL in pan-cancer
Gene symbol	Description	Gene_ID	PCC(Pearson Correlation Coefficient)
NDC1	NDC1 Transmembrane Nucleoporin	ENSG00000058804.11	0.8
CLSPN	Claspin	ENSG00000092853.13	0.78
SASS6	SAS-6 Centriolar Assembly Protein	ENSG00000156876.9	0.77
BUB1	BUB1 Mitotic Checkpoint Serine/Threonine Kinase	ENSG00000169679.14	0.77
KIF11	Kinesin Family Member 11	ENSG00000138160.5	0.76
KIF20B	Kinesin Family Member 20B	ENSG00000138182.14	0.75
KIF2C	Kinesin Family Member 2C	ENSG00000142945.12	0.75
ARHGAP11A	Rho GTPase Activating Protein 11A	ENSG00000198826.10	0.75
MKI67	Marker Of Proliferation Ki-67	ENSG00000148773.12	0.75
ATAD5	ATPase Family AAA Domain Containing 5	ENSG00000176208.8	0.75
SGOL1	Shugoshin 1	ENSG00000129810.14	0.75
GSG2	germ cell associated 2, haspin	ENSG00000177602.5	0.74
DEPDC1	DEP Domain Containing 1	ENSG00000024526.16	0.74
KIF14	Kinesin Family Member 14	ENSG00000118193.11	0.74
KIF18A	Kinesin Family Member 18A	ENSG00000121621.6	0.73
ECT2	Epithelial Cell Transforming 2	ENSG00000114346.13	0.73
POLQ	DNA Polymerase Theta	ENSG00000051341.13	0.73
KIF23	Kinesin Family Member 23	ENSG00000137807.13	0.73
DNA2	DNA Replication Helicase/Nuclease 2	ENSG00000138346.14	0.73
TMPO	Thymopoietin	ENSG00000120802.13	0.73
CENPE	Centromere Protein E	ENSG00000138778.11	0.72
TTK	TTK Protein Kinase	ENSG00000112742.9	0.72
KIF4A	Kinesin Family Member 4A	ENSG00000090889.11	0.72
RBM15	RNA Binding Motif Protein 15	ENSG00000162775.14	0.72
SGOL2	Shugoshin 2	ENSG00000163535.17	0.72
KIF18B	Kinesin Family Member 18B	ENSG00000186185.13	0.72
RACGAP1	Rac GTPase Activating Protein 1	ENSG00000161800.12	0.72
CCNA2	Cyclin A2	ENSG00000145386.9	0.72
DBF4	DBF4 Zinc Finger	ENSG00000006634.7	0.72
DLGAP5	DLG Associated Protein 5	ENSG00000126787.12	0.71
CENPI	Centromere Protein I	ENSG00000102384.13	0.71
IQGAP3	IQ Motif Containing GTPase Activating Protein 3	ENSG00000183856.10	0.71
PLK1	Polo Like Kinase 1	ENSG00000166851.14	0.71
ZWILCH	Zwilch Kinetochore Protein	ENSG00000174442.11	0.71
MCM10	Minichromosome Maintenance 10 Replication Initiation Factor	ENSG00000065328.16	0.71
ESCO2	Establishment Of Sister Chromatid Cohesion N-Acetyltransferase 2	ENSG00000171320.14	0.7
RRM2	Ribonucleotide Reductase Regulatory Subunit M2	ENSG00000171848.13	0.7
SKA3	Spindle And Kinetochore Associated Complex Subunit 3	ENSG00000165480.15	0.7
HMMR	Hyaluronan Mediated Motility Receptor	ENSG00000072571.19	0.7
TPX2	TPX2 Microtubule Nucleation Factor	ENSG00000088325.15	0.7
ORC1	Origin Recognition Complex Subunit 1	ENSG00000085840.12	0.7
SMC4	Structural Maintenance Of Chromosomes 4	ENSG00000113810.15	0.7
NUSAP1	Nucleolar And Spindle Associated Protein 1	ENSG00000137804.12	0.7
TICRR	TOPBP1 Interacting Checkpoint And Replication Regulator	ENSG00000140534.13	0.69
LIN9	Lin-9 DREAM MuvB Core Complex Component	ENSG00000183814.15	0.69
PLK4	Polo Like Kinase 4	ENSG00000142731.10	0.69
MMS22L	MMS22 Like, DNA Repair Protein	ENSG00000146263.11	0.69
CDCA8	Cell Division Cycle Associated 8	ENSG00000134690.10	0.69
LMNB1	Lamin B1	ENSG00000113368.11	0.69
MCM4	Minichromosome Maintenance Complex Component 4	ENSG00000104738.16	0.69
CKAP2L	Cytoskeleton Associated Protein 2 Like	ENSG00000169607.12	0.68
ESPL1	Extra Spindle Pole Bodies Like 1, Separase	ENSG00000135476.11	0.68
CASC5	Kinetochore scaffold 1	ENSG00000137812.19	0.68
ASPM	Abnormal Spindle Microtubule Assembly	ENSG00000066279.16	0.68
FANCI	FA Complementation Group I	ENSG00000140525.17	0.68
TOPBP1	DNA Topoisomerase II Binding Protein 1	ENSG00000163781.12	0.68
E2F8	E2F Transcription Factor 8	ENSG00000129173.12	0.68
XRCC2	X-Ray Repair Cross Complementing 2	ENSG00000196584.2	0.68
ARHGAP11B	Rho GTPase Activating Protein 11B	ENSG00000187951.10	0.68
NCAPG2	Non-SMC Condensin II Complex Subunit G2	ENSG00000146918.19	0.68
MELK	Maternal Embryonic Leucine Zipper Kinase	ENSG00000165304.7	0.68
KIAA1524	KIAA1524 [Gallus gallus (chicken)]	ENSG00000163507.13	0.68
NCAPG	Non-SMC Condensin I Complex Subunit G	ENSG00000109805.9	0.68
GEN1	GEN1 Holliday Junction 5' Flap Endonuclease	ENSG00000178295.14	0.68
CEP55	Centrosomal Protein 55	ENSG00000138180.15	0.68
PRPF40A	Pre-MRNA Processing Factor 40 Homolog A	ENSG00000196504.15	0.67
CCNB2	Cyclin B2	ENSG00000157456.7	0.67
CENPL	Centromere Protein L	ENSG00000120334.15	0.67
BRCA1	BRCA1 DNA Repair Associated	ENSG00000012048.19	0.67
INCENP	Inner Centromere Protein	ENSG00000149503.12	0.67
DTL	Denticleless E3 Ubiquitin Protein Ligase Homolog	ENSG00000143476.17	0.67
CDK1	Cyclin Dependent Kinase 1	ENSG00000170312.15	0.67
CCNF	Cyclin F	ENSG00000162063.12	0.67
SKA1	Spindle And Kinetochore Associated Complex Subunit 1	ENSG00000154839.9	0.67
HJURP	Holliday Junction Recognition Protein	ENSG00000123485.11	0.67
USP1	Ubiquitin Specific Peptidase 1	ENSG00000162607.12	0.67
MASTL	Microtubule Associated Serine/Threonine Kinase Like	ENSG00000120539.14	0.67
CHEK1	Checkpoint Kinase 1	ENSG00000149554.12	0.67
AUNIP	Aurora Kinase A And Ninein Interacting Protein	ENSG00000127423.10	0.67
NEK2	NIMA Related Kinase 2	ENSG00000117650.12	0.66
KIF20A	Kinesin Family Member 20A	ENSG00000112984.11	0.66
CDC25C	Cell Division Cycle 25C	ENSG00000158402.18	0.66
TTF2	Transcription Termination Factor 2	ENSG00000116830.11	0.66
AURKA	Aurora Kinase A	ENSG00000087586.17	0.66
ZMYM1	Zinc Finger MYM-Type Containing 1	ENSG00000197056.9	0.66
NCAPH	Non-SMC Condensin I Complex Subunit H	ENSG00000121152.9	0.66
MCM8	Minichromosome Maintenance 8 Homologous Recombination Repair Factor	ENSG00000125885.13	0.66
MTBP	MDM2 Binding Protein	ENSG00000172167.7	0.66
RFWD3	Ring Finger And WD Repeat Domain 3	ENSG00000168411.13	0.66
GTSE1	G2 And S-Phase Expressed 1	ENSG00000075218.18	0.66
ZWINT	ZW10 Interacting Kinetochore Protein	ENSG00000122952.16	0.66
CENPF	Centromere Protein F	ENSG00000117724.12	0.66
PTBP1	Polypyrimidine Tract Binding Protein 1	ENSG00000011304.16	0.65
GINS1	GINS Complex Subunit 1	ENSG00000101003.9	0.65
PARPBP	PARP1 Binding Protein	ENSG00000185480.11	0.65
BRCA2	BRCA2 DNA Repair Associated	ENSG00000139618.14	0.65
ATAD2	ATPase Family AAA Domain Containing 2	ENSG00000156802.12	0.65
FANCB	FA Complementation Group B	ENSG00000181544.13	0.65
OIP5	Opa Interacting Protein 5	ENSG00000104147.8	0.65
HSPA14	Heat Shock Protein Family A (Hsp70) Member 14	ENSG00000187522.13	0.65
CKAP2	Cytoskeleton Associated Protein 2	ENSG00000136108.14	0.65
BRIP1	BRCA1 Interacting Protein C-Terminal Helicase 1	ENSG00000136492.8	0.65
SUV39H2	Suppressor Of Variegation 3-9 Homolog 2	ENSG00000152455.15	0.65
RBL1	RB Transcriptional Corepressor Like 1	ENSG00000080839.11	0.65
MTFR2	Mitochondrial Fission Regulator 2	ENSG00000146410.11	0.65
SPDL1	Spindle Apparatus Coiled-Coil Protein 1	ENSG00000040275.16	0.64
FOXM1	Forkhead Box M1	ENSG00000111206.12	0.64
DDIAS	DNA Damage Induced Apoptosis Suppressor	ENSG00000165490.12	0.64
RAD51AP1	RAD51 Associated Protein 1	ENSG00000111247.14	0.64
BORA	BORA Aurora Kinase A Activator	ENSG00000136122.15	0.64
MCM6	Minichromosome Maintenance Complex Component 6	ENSG00000076003.4	0.64
XPO1	Exportin 1	ENSG00000082898.16	0.64
SRPK1	SRSF Protein Kinase 1	ENSG00000096063.14	0.64
SMC2	Structural Maintenance Of Chromosomes 2	ENSG00000136824.18	0.64
MIS18BP1	MIS18 Binding Protein 1	ENSG00000129534.13	0.64
EXO1	Exonuclease 1	ENSG00000174371.16	0.64
MAD2L1	Mitotic Arrest Deficient 2 Like 1	ENSG00000164109.13	0.64
FBXO5	F-Box Protein 5	ENSG00000112029.9	0.64
PRC1	Protein Regulator Of Cytokinesis 1	ENSG00000198901.13	0.64
ANAPC1	Anaphase Promoting Complex Subunit 1	ENSG00000153107.11	0.64
DBF4P1	DBF4 Zinc Finger Pseudogene 1	ENSG00000235489.4	0.64
KIFC1	Kinesin Family Member C1	ENSG00000237649.7	0.63
EZH2	Enhancer Of Zeste 2 Polycomb Repressive Complex 2 Subunit	ENSG00000106462.10	0.63
CDCA5	Cell Division Cycle Associated 5	ENSG00000146670.9	0.63
PATL1	PAT1 Homolog 1, Processing Body MRNA Decay Factor	ENSG00000166889.13	0.63
SRSF10	Serine And Arginine Rich Splicing Factor 10	ENSG00000188529.14	0.63
SENP1	SUMO Specific Peptidase 1	ENSG00000079387.13	0.63
DSCC1	DNA Replication And Sister Chromatid Cohesion 1	ENSG00000136982.5	0.63
CCNB1	Cyclin B1	ENSG00000134057.14	0.63
CEP78	Centrosomal Protein 78	ENSG00000148019.12	0.63
ZNF207	Zinc Finger Protein 207	ENSG00000010244.16	0.63
NCAPD2	Non-SMC Condensin I Complex Subunit D2	ENSG00000010292.12	0.63
KPNA2	Karyopherin Subunit Alpha 2	ENSG00000182481.8	0.62
NUF2	NUF2 Component Of NDC80 Kinetochore Complex	ENSG00000143228.12	0.62
ERCC6L	ERCC Excision Repair 6 Like, Spindle Assembly Checkpoint Helicase	ENSG00000186871.6	0.62
CENPK	Centromere Protein K	ENSG00000123219.12	0.62
CENPA	Centromere Protein A	ENSG00000115163.14	0.62
SMC1A	Structural Maintenance Of Chromosomes 1A	ENSG00000072501.17	0.62
CENPO	Centromere Protein O	ENSG00000138092.10	0.62
KIF24	Kinesin Family Member 24	ENSG00000186638.15	0.62
NDC80	NDC80 Kinetochore Complex Component	ENSG00000080986.12	0.62
WDR43	WD Repeat Domain 43	ENSG00000163811.11	0.62
C1orf112	Chromosome 1 Open Reading Frame 112	ENSG00000000460.16	0.62
BUB1B	BUB1 Mitotic Checkpoint Serine/Threonine Kinase B	ENSG00000156970.12	0.62
MCMBP	Minichromosome Maintenance Complex Binding Protein	ENSG00000197771.12	0.61
DIAPH3	Diaphanous Related Formin 3	ENSG00000139734.17	0.61
BARD1	BRCA1 Associated RING Domain 1	ENSG00000138376.10	0.61
CDC7	Cell Division Cycle 7	ENSG00000097046.12	0.61
QTRTD1	Queuine TRNA-Ribosyltransferase Accessory Subunit 2	ENSG00000151576.10	0.61
FAM111B	Family With Sequence Similarity 111 Member B	ENSG00000189057.10	0.61
RFC3	Replication Factor C Subunit 3	ENSG00000133119.12	0.61
PTBP3	Polypyrimidine Tract Binding Protein 3	ENSG00000119314.15	0.61
NUP188	Nucleoporin 188	ENSG00000095319.14	0.61
TIMELESS	Timeless Circadian Regulator	ENSG00000111602.11	0.61
GART	Phosphoribosylglycinamide Formyltransferase, Phosphoribosylglycinamide Synthetase, Phosphoribosylaminoimidazole Synthetase	ENSG00000159131.16	0.61
FIGNL1	Fidgetin Like 1	ENSG00000132436.11	0.61
SRSF7	Serine And Arginine Rich Splicing Factor 7	ENSG00000115875.18	0.61
UBE2T	Ubiquitin Conjugating Enzyme E2 T	ENSG00000077152.9	0.61
MCM2	Minichromosome Maintenance Complex Component 2	ENSG00000073111.13	0.61
NAA15	N(Alpha)-Acetyltransferase 15, NatA Auxiliary Subunit	ENSG00000164134.12	0.61
SPC25	SPC25 Component Of NDC80 Kinetochore Complex	ENSG00000152253.8	0.61
RCC2	Regulator Of Chromosome Condensation 2	ENSG00000179051.13	0.61
TBC1D31	TBC1 Domain Family Member 31	ENSG00000156787.16	0.6
HELLS	Helicase, Lymphoid Specific	ENSG00000119969.14	0.6
MB21D1	Cyclic GMP-AMP Synthase	ENSG00000164430.15	0.6
CHAF1B	Chromatin Assembly Factor 1 Subunit B	ENSG00000159259.7	0.6
SERBP1	SERPINE1 MRNA Binding Protein 1	ENSG00000142864.14	0.6
WHSC1	Wolf-Hirschhorn syndrome candidate 1	ENSG00000109685.17	0.6
CCNK	Cyclin K	ENSG00000090061.17	0.6
RAD51	RAD51 Recombinase	ENSG00000051180.16	0.6
RIF1	Replication Timing Regulatory Factor 1	ENSG00000080345.17	0.6
RQCD1	CCR4-NOT transcription complex subunit 9	ENSG00000144580.13	0.6
DAZAP1	DAZ Associated Protein 1	ENSG00000071626.16	0.6

## Sheet: Table S5
Table S5. The GO biological process of co-operation gene of STIL across cancer types.
Analysis Type:	PANTHER Overrepresentation Test (Released 20190711)
Annotation Version and Release Date:	GO Ontology database Released 2019-10-08
Analyzed List:	upload_1 (Homo sapiens)
Reference List:	Homo sapiens (all genes in database)
Test Type:	FISHER
Correction:	FDR
GO biological process complete	count	expected	over/under	Fold Enrichment	P-value	FDR
cell cycle (GO:0007049)	129	12.59	+	10.25	3.08e-100	4.9e-96
cell cycle process (GO:0022402)	109	9.35	+	11.66	7.05e-87	5.61e-83
mitotic cell cycle (GO:0000278)	93	6.6	+	14.1	4.64e-79	2.46e-75
mitotic cell cycle process (GO:1903047)	89	5.78	+	15.39	2.82e-78	1.12e-74
cell division (GO:0051301)	70	4.68	+	14.95	2.36e-59	7.49e-56
chromosome organization (GO:0051276)	86	10	+	8.6	7.75e-56	2.05e-52
chromosome segregation (GO:0007059)	52	2.59	+	20.1	2.77e-49	6.3e-46
nuclear division (GO:0000280)	50	2.64	+	18.91	3.59e-46	7.14e-43
regulation of cell cycle (GO:0051726)	81	11.43	+	7.09	3.8e-46	6.71e-43
organelle fission (GO:0048285)	51	2.92	+	17.47	1.4e-45	2.23e-42
regulation of cell cycle process (GO:0010564)	67	7.23	+	9.26	3.02e-44	4.36e-41
nuclear chromosome segregation (GO:0098813)	45	2.04	+	22.08	4.11e-44	5.45e-41
sister chromatid segregation (GO:0000819)	40	1.31	+	30.58	4.94e-44	6.05e-41
mitotic nuclear division (GO:0140014)	38	1.35	+	28.23	1.06e-40	1.21e-37
mitotic sister chromatid segregation (GO:0000070)	35	1	+	35.17	2.56e-40	2.71e-37
biological phase (GO:0044848)	43	2.53	+	16.99	7.76e-38	7.71e-35
mitotic cell cycle phase (GO:0098763)	43	2.53	+	16.99	7.76e-38	7.25e-35
cell cycle phase (GO:0022403)	43	2.53	+	16.99	7.76e-38	6.85e-35
regulation of mitotic cell cycle (GO:0007346)	57	6.05	+	9.43	1.26e-37	1.06e-34
M phase (GO:0000279)	37	1.61	+	22.96	9.11e-37	7.24e-34
mitotic M phase (GO:0000087)	37	1.61	+	22.96	9.11e-37	6.9e-34
DNA replication (GO:0006260)	39	1.98	+	19.69	1.75e-36	1.27e-33
organelle organization (GO:0006996)	110	32.4	+	3.4	1.31e-35	9.08e-33
mitotic prometaphase (GO:0000236)	36	1.61	+	22.34	2.1e-35	1.39e-32
regulation of cell cycle phase transition (GO:1901987)	47	4.29	+	10.95	1.71e-33	1.09e-30
regulation of mitotic cell cycle phase transition (GO:1901990)	45	3.96	+	11.36	1.12e-32	6.86e-30
cellular response to DNA damage stimulus (GO:0006974)	56	7.42	+	7.55	3.37e-32	1.99e-29
DNA conformation change (GO:0071103)	39	2.76	+	14.14	1.48e-31	8.41e-29
DNA metabolic process (GO:0006259)	54	7.13	+	7.58	4.46e-31	2.44e-28
anaphase (GO:0051322)	31	1.48	+	20.97	8.58e-30	4.55e-27
mitotic anaphase (GO:0000090)	31	1.48	+	20.97	8.58e-30	4.4e-27
DNA repair (GO:0006281)	45	4.89	+	9.2	4.61e-29	2.29e-26
negative regulation of cell cycle process (GO:0010948)	36	3.1	+	11.62	1.96e-26	9.47e-24
negative regulation of cell cycle (GO:0045786)	44	5.47	+	8.05	3.55e-26	1.66e-23
regulation of mitotic nuclear division (GO:0007088)	29	1.62	+	17.89	3.62e-26	1.64e-23
cell cycle phase transition (GO:0044770)	34	2.7	+	12.59	5.03e-26	2.22e-23
regulation of chromosome segregation (GO:0051983)	25	1.02	+	24.42	1.33e-25	5.73e-23
cell cycle checkpoint (GO:0000075)	30	1.91	+	15.75	1.37e-25	5.74e-23
mitotic cell cycle phase transition (GO:0044772)	33	2.63	+	12.52	3.29e-25	1.34e-22
regulation of nuclear division (GO:0051783)	29	1.86	+	15.61	1.16e-24	4.61e-22
microtubule cytoskeleton organization (GO:0000226)	38	4.43	+	8.59	1.57e-23	6.08e-21
microtubule-based process (GO:0007017)	43	6.2	+	6.94	3.41e-23	1.29e-20
cellular component organization or biogenesis (GO:0071840)	122	55.26	+	2.21	1.42e-22	5.25e-20
positive regulation of cell cycle process (GO:0090068)	31	2.74	+	11.32	1.61e-22	5.83e-20
positive regulation of cell cycle (GO:0045787)	34	3.66	+	9.29	4.18e-22	1.48e-19
DNA-dependent DNA replication (GO:0006261)	23	1.13	+	20.39	4.56e-22	1.58e-19
nucleic acid metabolic process (GO:0090304)	74	21.7	+	3.41	5.04e-22	1.7e-19
mitotic cell cycle checkpoint (GO:0007093)	25	1.52	+	16.49	6.86e-22	2.27e-19
microtubule cytoskeleton organization involved in mitosis (GO:1902850)	22	1	+	21.9	9.66e-22	3.13e-19
double-strand break repair (GO:0006302)	26	1.75	+	14.83	1.11e-21	3.52e-19
negative regulation of mitotic cell cycle (GO:0045930)	31	2.96	+	10.48	1.29e-21	4.01e-19
cellular component organization (GO:0016043)	117	53.47	+	2.19	5.92e-21	1.81e-18
negative regulation of cell cycle phase transition (GO:1901988)	27	2.24	+	12.07	2.28e-20	6.84e-18
cellular response to stress (GO:0033554)	62	16.39	+	3.78	2.73e-20	8.04e-18
DNA packaging (GO:0006323)	24	1.68	+	14.31	9.33e-20	2.7e-17
nucleobase-containing compound metabolic process (GO:0006139)	78	26.58	+	2.93	1.8e-19	5.11e-17
regulation of cell cycle G2/M phase transition (GO:1902749)	25	2.01	+	12.44	3.26e-19	9.1e-17
meiotic cell cycle (GO:0051321)	25	2.08	+	12.04	6.64e-19	1.82e-16
negative regulation of mitotic cell cycle phase transition (GO:1901991)	25	2.09	+	11.99	7.34e-19	1.98e-16
regulation of mitotic sister chromatid separation (GO:0010965)	17	0.59	+	28.93	8.22e-19	2.18e-16
double-strand break repair via homologous recombination (GO:0000724)	19	0.93	+	20.46	1.96e-18	5.1e-16
recombinational repair (GO:0000725)	19	0.94	+	20.25	2.31e-18	5.94e-16
regulation of chromosome separation (GO:1905818)	17	0.64	+	26.77	2.52e-18	6.37e-16
cellular aromatic compound metabolic process (GO:0006725)	79	28.69	+	2.75	3.95e-18	9.81e-16
regulation of sister chromatid segregation (GO:0033045)	18	0.81	+	22.34	4.03e-18	9.86e-16
regulation of mitotic metaphase/anaphase transition (GO:0030071)	16	0.53	+	30.15	5.14e-18	1.24e-15
heterocycle metabolic process (GO:0046483)	78	28.27	+	2.76	6.54e-18	1.55e-15
regulation of metaphase/anaphase transition of cell cycle (GO:1902099)	16	0.55	+	29.11	8.27e-18	1.93e-15
regulation of mitotic sister chromatid segregation (GO:0033047)	17	0.69	+	24.57	8.79e-18	2.03e-15
DNA integrity checkpoint (GO:0031570)	21	1.4	+	14.97	8.91e-18	2.02e-15
spindle organization (GO:0007051)	20	1.32	+	15.18	4.35e-17	9.75e-15
meiotic cell cycle process (GO:1903046)	21	1.56	+	13.43	6.57e-17	1.45e-14
regulation of G2/M transition of mitotic cell cycle (GO:0010389)	22	1.85	+	11.9	1.18e-16	2.56e-14
nuclear DNA replication (GO:0033260)	14	0.41	+	34.35	1.41e-16	3.03e-14
cell cycle DNA replication (GO:0044786)	14	0.42	+	33.57	1.84e-16	3.9e-14
meiotic nuclear division (GO:0140013)	20	1.43	+	13.97	1.85e-16	3.88e-14
mitotic spindle organization (GO:0007052)	16	0.71	+	22.51	2.79e-16	5.75e-14
organic cyclic compound metabolic process (GO:1901360)	79	30.91	+	2.56	2.83e-16	5.77e-14
cellular process (GO:0009987)	185	138.14	+	1.34	7.39e-16	1.49e-13
DNA recombination (GO:0006310)	22	2.11	+	10.41	1.54e-15	3.06e-13
cellular nitrogen compound metabolic process (GO:0034641)	80	32.74	+	2.44	2.22e-15	4.36e-13
regulation of DNA replication (GO:0006275)	17	1.02	+	16.61	2.82e-15	5.48e-13
positive regulation of mitotic cell cycle (GO:0045931)	19	1.44	+	13.19	2.84e-15	5.43e-13
cellular macromolecule metabolic process (GO:0044260)	100	48.18	+	2.08	3.25e-15	6.16e-13
protein-DNA complex assembly (GO:0065004)	21	1.97	+	10.65	4.59e-15	8.59e-13
macromolecule metabolic process (GO:0043170)	112	58.7	+	1.91	6.87e-15	1.27e-12
regulation of chromosome organization (GO:0033044)	25	3.39	+	7.37	2.75e-14	5.02e-12
centromere complex assembly (GO:0034508)	12	0.36	+	33.32	2.99e-14	5.4e-12
metaphase plate congression (GO:0051310)	13	0.49	+	26.38	3.18e-14	5.68e-12
DNA duplex unwinding (GO:0032508)	16	1	+	15.93	3.42e-14	6.04e-12
establishment of chromosome localization (GO:0051303)	14	0.67	+	20.8	5.53e-14	9.66e-12
chromosome localization (GO:0050000)	14	0.68	+	20.52	6.55e-14	1.13e-11
mitotic metaphase plate congression (GO:0007080)	12	0.41	+	29.44	1.04e-13	1.77e-11
DNA geometric change (GO:0032392)	16	1.09	+	14.68	1.07e-13	1.81e-11
protein-DNA complex subunit organization (GO:0071824)	21	2.37	+	8.86	1.3e-13	2.18e-11
cell cycle G1/S phase transition (GO:0044843)	16	1.16	+	13.84	2.44e-13	4.04e-11
cytoskeleton organization (GO:0007010)	40	10.38	+	3.85	3.15e-13	5.17e-11
signal transduction in response to DNA damage (GO:0042770)	15	0.99	+	15.22	4.02e-13	6.52e-11
regulation of cytokinesis (GO:0032465)	14	0.83	+	16.79	7.53e-13	1.21e-10
organelle localization (GO:0051640)	29	5.54	+	5.24	7.63e-13	1.21e-10
cellular macromolecule biosynthetic process (GO:0034645)	50	16.25	+	3.08	8.21e-13	1.29e-10
regulation of DNA metabolic process (GO:0051052)	23	3.36	+	6.86	1.29e-12	2.01e-10
regulation of response to DNA damage stimulus (GO:2001020)	19	2.1	+	9.03	1.48e-12	2.29e-10
G2/M transition of mitotic cell cycle (GO:0000086)	16	1.32	+	12.14	1.51e-12	2.31e-10
regulation of cell division (GO:0051302)	17	1.58	+	10.74	1.82e-12	2.75e-10
cell cycle G2/M phase transition (GO:0044839)	16	1.34	+	11.97	1.84e-12	2.76e-10
kinetochore organization (GO:0051383)	9	0.17	+	52.75	1.91e-12	2.85e-10
positive regulation of cell cycle phase transition (GO:1901989)	14	0.9	+	15.55	1.92e-12	2.82e-10
macromolecule biosynthetic process (GO:0009059)	50	16.81	+	2.97	2.79e-12	4.08e-10
G1/S transition of mitotic cell cycle (GO:0000082)	15	1.15	+	13.08	2.92e-12	4.22e-10
regulation of organelle organization (GO:0033043)	42	12.3	+	3.41	3.43e-12	4.91e-10
negative regulation of mitotic nuclear division (GO:0045839)	11	0.43	+	25.79	3.9e-12	5.54e-10
regulation of DNA repair (GO:0006282)	15	1.18	+	12.76	4.02e-12	5.66e-10
reproduction (GO:0000003)	44	13.52	+	3.26	4.4e-12	6.14e-10
protein localization to chromosome (GO:0034502)	12	0.6	+	20.1	5.24e-12	7.24e-10
chromatin remodeling at centromere (GO:0031055)	10	0.32	+	31.03	7.98e-12	1.09e-09
regulation of DNA-dependent DNA replication (GO:0090329)	11	0.46	+	23.69	8.69e-12	1.18e-09
DNA damage checkpoint (GO:0000077)	15	1.29	+	11.64	1.35e-11	1.81e-09
mitotic cytokinesis (GO:0000281)	12	0.66	+	18.09	1.57e-11	2.1e-09
reproductive process (GO:0022414)	43	13.49	+	3.19	1.57e-11	2.09e-09
negative regulation of sister chromatid segregation (GO:0033046)	10	0.35	+	28.52	1.62e-11	2.13e-09
regulation of microtubule cytoskeleton organization (GO:0070507)	17	1.86	+	9.15	1.92e-11	2.5e-09
negative regulation of chromosome segregation (GO:0051985)	10	0.36	+	27.77	2.04e-11	2.63e-09
negative regulation of nuclear division (GO:0051784)	11	0.51	+	21.49	2.18e-11	2.79e-09
signal transduction involved in DNA damage checkpoint (GO:0072422)	12	0.69	+	17.34	2.43e-11	3.09e-09
signal transduction involved in DNA integrity checkpoint (GO:0072401)	12	0.69	+	17.34	2.43e-11	3.07e-09
signal transduction involved in cell cycle checkpoint (GO:0072395)	12	0.7	+	17.11	2.8e-11	3.51e-09
DNA replication-independent nucleosome assembly (GO:0006336)	10	0.38	+	26.38	3.14e-11	3.91e-09
DNA replication-independent nucleosome organization (GO:0034724)	10	0.39	+	25.73	3.88e-11	4.78e-09
positive regulation of mitotic cell cycle phase transition (GO:1901992)	12	0.74	+	16.23	4.86e-11	5.94e-09
regulation of double-strand break repair (GO:2000779)	12	0.75	+	16.03	5.55e-11	6.74e-09
chromosome condensation (GO:0030261)	10	0.41	+	24.54	5.83e-11	7.02e-09
negative regulation of mitotic metaphase/anaphase transition (GO:0045841)	9	0.27	+	32.74	6.09e-11	7.28e-09
nitrogen compound metabolic process (GO:0006807)	112	66.56	+	1.68	6.56e-11	7.79e-09
negative regulation of metaphase/anaphase transition of cell cycle (GO:1902100)	9	0.28	+	31.65	7.86e-11	9.25e-09
mitotic DNA integrity checkpoint (GO:0044774)	13	1	+	12.94	9.72e-11	1.14e-08
CENP-A containing nucleosome assembly (GO:0034080)	9	0.29	+	30.63	1.01e-10	1.17e-08
CENP-A containing chromatin organization (GO:0061641)	9	0.29	+	30.63	1.01e-10	1.16e-08
establishment of organelle localization (GO:0051656)	21	3.49	+	6.02	1.27e-10	1.45e-08
negative regulation of mitotic sister chromatid separation (GO:2000816)	9	0.3	+	29.67	1.28e-10	1.45e-08
cytokinesis (GO:0000910)	13	1.04	+	12.47	1.48e-10	1.67e-08
negative regulation of chromosome separation (GO:1905819)	9	0.31	+	28.77	1.61e-10	1.81e-08
mitotic DNA replication (GO:1902969)	7	0.1	+	67.14	1.69e-10	1.88e-08
sister chromatid cohesion (GO:0007062)	10	0.46	+	21.53	1.79e-10	1.97e-08
meiotic chromosome segregation (GO:0045132)	12	0.84	+	14.23	1.93e-10	2.12e-08
regulation of microtubule-based process (GO:0032886)	17	2.18	+	7.8	1.98e-10	2.16e-08
chromatin organization (GO:0006325)	28	6.59	+	4.25	2.11e-10	2.28e-08
negative regulation of mitotic sister chromatid segregation (GO:0033048)	9	0.33	+	27.13	2.52e-10	2.71e-08
establishment of localization in cell (GO:0051649)	21	3.73	+	5.62	4.13e-10	4.41e-08
cellular component biogenesis (GO:0044085)	59	25.58	+	2.31	5.03e-10	5.33e-08
cytoskeleton-dependent cytokinesis (GO:0061640)	12	0.93	+	12.92	5.3e-10	5.58e-08
chromatin assembly or disassembly (GO:0006333)	14	1.46	+	9.59	6.91e-10	7.23e-08
DNA-dependent DNA replication maintenance of fidelity (GO:0045005)	9	0.39	+	23.16	8.5e-10	8.83e-08
prophase (GO:0051324)	7	0.14	+	49.24	8.76e-10	9.04e-08
mitotic prophase (GO:0000088)	7	0.14	+	49.24	8.76e-10	8.99e-08
DNA damage response, signal transduction by p53 class mediator (GO:0030330)	11	0.76	+	14.51	9.32e-10	9.5e-08
mitotic spindle assembly checkpoint (GO:0007094)	8	0.26	+	31.26	9.93e-10	1.01e-07
mitotic spindle checkpoint (GO:0071174)	8	0.26	+	31.26	9.93e-10	1e-07
spindle assembly checkpoint (GO:0071173)	8	0.26	+	31.26	9.93e-10	9.93e-08
spindle checkpoint (GO:0031577)	8	0.26	+	31.26	9.93e-10	9.87e-08
centrosome cycle (GO:0007098)	11	0.78	+	14.15	1.18e-09	1.17e-07
DNA replication checkpoint (GO:0000076)	7	0.15	+	46.16	1.25e-09	1.23e-07
chromatin assembly (GO:0031497)	13	1.26	+	10.31	1.27e-09	1.23e-07
spindle assembly (GO:0051225)	11	0.79	+	13.98	1.33e-09	1.29e-07
mitotic chromosome condensation (GO:0007076)	7	0.16	+	43.44	1.75e-09	1.69e-07
protein localization to chromosome, centromeric region (GO:0071459)	7	0.16	+	43.44	1.75e-09	1.68e-07
DNA strand elongation involved in DNA replication (GO:0006271)	7	0.16	+	43.44	1.75e-09	1.67e-07
cellular metabolic process (GO:0044237)	115	72.71	+	1.58	1.93e-09	1.83e-07
positive regulation of cell cycle G2/M phase transition (GO:1902751)	8	0.28	+	28.14	2.01e-09	1.9e-07
negative regulation of chromosome organization (GO:2001251)	13	1.33	+	9.8	2.25e-09	2.11e-07
regulation of double-strand break repair via homologous recombination (GO:0010569)	9	0.45	+	20.2	2.45e-09	2.28e-07
chromosome organization involved in meiotic cell cycle (GO:0070192)	10	0.64	+	15.52	3.07e-09	2.84e-07
nucleosome assembly (GO:0006334)	12	1.1	+	10.91	3.08e-09	2.83e-07
replication fork processing (GO:0031297)	8	0.3	+	26.38	3.12e-09	2.85e-07
histone exchange (GO:0043486)	9	0.46	+	19.38	3.39e-09	3.08e-07
microtubule organizing center organization (GO:0031023)	11	0.87	+	12.62	3.56e-09	3.22e-07
cellular protein-containing complex assembly (GO:0034622)	28	7.52	+	3.73	3.6e-09	3.23e-07
signal transduction by p53 class mediator (GO:0072331)	12	1.14	+	10.55	4.39e-09	3.92e-07
attachment of spindle microtubules to kinetochore (GO:0008608)	7	0.2	+	35.17	5.8e-09	5.15e-07
regulation of G1/S transition of mitotic cell cycle (GO:2000045)	13	1.46	+	8.91	6.56e-09	5.8e-07
double-strand break repair via break-induced replication (GO:0000727)	6	0.1	+	57.55	7.21e-09	6.34e-07
DNA strand elongation (GO:0022616)	7	0.21	+	33.57	7.58e-09	6.62e-07
mitotic spindle assembly (GO:0090307)	8	0.35	+	22.81	8.4e-09	7.3e-07
organic substance metabolic process (GO:0071704)	115	74.63	+	1.54	9.7e-09	8.38e-07
positive regulation of DNA replication (GO:0045740)	8	0.36	+	22.21	1.01e-08	8.67e-07
cellular localization (GO:0051641)	52	22.71	+	2.29	1.01e-08	8.64e-07
regulation of DNA recombination (GO:0000018)	11	0.99	+	11.16	1.15e-08	9.79e-07
regulation of cellular process (GO:0050794)	144	104.08	+	1.38	1.15e-08	9.74e-07
cellular component assembly (GO:0022607)	53	23.44	+	2.26	1.37e-08	1.15e-06
negative regulation of G1/S transition of mitotic cell cycle (GO:2000134)	11	1	+	10.95	1.38e-08	1.16e-06
regulation of centrosome cycle (GO:0046605)	9	0.56	+	16.09	1.45e-08	1.2e-06
protein localization to kinetochore (GO:0034501)	6	0.12	+	48.7	1.56e-08	1.29e-06
negative regulation of cell cycle G1/S phase transition (GO:1902807)	11	1.03	+	10.65	1.8e-08	1.49e-06
regulation of cell cycle arrest (GO:0071156)	11	1.04	+	10.55	1.97e-08	1.61e-06
regulation of cell cycle G1/S phase transition (GO:1902806)	13	1.62	+	8.02	2.11e-08	1.72e-06
positive regulation of G2/M transition of mitotic cell cycle (GO:0010971)	7	0.26	+	27.35	2.51e-08	2.04e-06
primary metabolic process (GO:0044238)	110	71.09	+	1.55	2.64e-08	2.13e-06
mitotic G1/S transition checkpoint (GO:0044819)	9	0.63	+	14.39	3.48e-08	2.8e-06
mitotic G1 DNA damage checkpoint (GO:0031571)	9	0.63	+	14.39	3.48e-08	2.78e-06
G1 DNA damage checkpoint (GO:0044783)	9	0.64	+	14.17	3.92e-08	3.11e-06
regulation of cellular response to stress (GO:0080135)	25	6.92	+	3.61	4.75e-08	3.76e-06
regulation of signal transduction by p53 class mediator (GO:1901796)	13	1.75	+	7.41	5.03e-08	3.96e-06
pre-replicative complex assembly involved in cell cycle DNA replication (GO:1902299)	5	0.07	+	75.36	5.21e-08	4.08e-06
pre-replicative complex assembly involved in nuclear cell cycle DNA replication (GO:0006267)	5	0.07	+	75.36	5.21e-08	4.06e-06
pre-replicative complex assembly (GO:0036388)	5	0.07	+	75.36	5.21e-08	4.04e-06
negative regulation of organelle organization (GO:0010639)	18	3.66	+	4.92	5.49e-08	4.24e-06
regulation of nucleobase-containing compound metabolic process (GO:0019219)	71	38.29	+	1.85	6.44e-08	4.95e-06
mitotic DNA damage checkpoint (GO:0044773)	10	0.92	+	10.88	6.77e-08	5.17e-06
DNA replication initiation (GO:0006270)	7	0.3	+	23.08	6.9e-08	5.25e-06
nucleosome organization (GO:0034728)	12	1.49	+	8.06	7.06e-08	5.35e-06
regulation of macromolecule metabolic process (GO:0060255)	95	58.38	+	1.63	7.27e-08	5.48e-06
microtubule-based movement (GO:0007018)	15	2.54	+	5.91	7.94e-08	5.96e-06
regulation of cellular metabolic process (GO:0031323)	95	58.92	+	1.61	8.65e-08	6.46e-06
spindle localization (GO:0051653)	8	0.49	+	16.23	8.84e-08	6.57e-06
interstrand cross-link repair (GO:0036297)	8	0.49	+	16.23	8.84e-08	6.54e-06
negative regulation of cell cycle G2/M phase transition (GO:1902750)	10	0.96	+	10.45	9.61e-08	7.08e-06
regulation of nitrogen compound metabolic process (GO:0051171)	91	55.34	+	1.64	1.1e-07	8.04e-06
ATP-dependent chromatin remodeling (GO:0043044)	9	0.74	+	12.17	1.29e-07	9.41e-06
cell population proliferation (GO:0008283)	21	5.28	+	3.98	1.33e-07	9.66e-06
establishment of mitotic spindle localization (GO:0040001)	7	0.34	+	20.52	1.4e-07	1.01e-05
organelle assembly (GO:0070925)	24	6.87	+	3.49	1.65e-07	1.19e-05
metabolic process (GO:0008152)	117	79.88	+	1.46	1.85e-07	1.33e-05
DNA damage response, signal transduction by p53 class mediator resulting in cell cycle arrest (GO:0006977)	8	0.55	+	14.55	1.89e-07	1.35e-05
positive regulation of cell cycle arrest (GO:0071158)	9	0.79	+	11.44	2.1e-07	1.49e-05
signal transduction involved in mitotic G1 DNA damage checkpoint (GO:0072431)	8	0.56	+	14.31	2.13e-07	1.5e-05
signal transduction involved in mitotic cell cycle checkpoint (GO:0072413)	8	0.56	+	14.31	2.13e-07	1.5e-05
signal transduction involved in mitotic DNA integrity checkpoint (GO:1902403)	8	0.56	+	14.31	2.13e-07	1.49e-05
signal transduction involved in mitotic DNA damage checkpoint (GO:1902402)	8	0.56	+	14.31	2.13e-07	1.49e-05
intracellular signal transduction involved in G1 DNA damage checkpoint (GO:1902400)	8	0.56	+	14.31	2.13e-07	1.48e-05
response to stress (GO:0006950)	64	33.93	+	1.89	2.2e-07	1.52e-05
negative regulation of cellular process (GO:0048523)	78	45.06	+	1.73	2.33e-07	1.6e-05
attachment of mitotic spindle microtubules to kinetochore (GO:0051315)	5	0.1	+	47.96	2.79e-07	1.91e-05
regulation of primary metabolic process (GO:0080090)	91	57.09	+	1.59	5.36e-07	3.66e-05
regulation of attachment of spindle microtubules to kinetochore (GO:0051988)	5	0.12	+	40.58	5.38e-07	3.66e-05
positive regulation of DNA metabolic process (GO:0051054)	12	1.85	+	6.49	6.36e-07	4.31e-05
mitotic G2/M transition checkpoint (GO:0044818)	6	0.27	+	22.61	6.86e-07	4.62e-05
establishment of spindle localization (GO:0051293)	7	0.45	+	15.71	7.05e-07	4.73e-05
regulation of mitotic cell cycle spindle assembly checkpoint (GO:0090266)	5	0.13	+	37.68	7.25e-07	4.84e-05
regulation of spindle checkpoint (GO:0090231)	5	0.13	+	37.68	7.25e-07	4.82e-05
regulation of mitotic spindle checkpoint (GO:1903504)	5	0.13	+	37.68	7.25e-07	4.8e-05
regulation of cellular component organization (GO:0051128)	49	23.61	+	2.08	7.81e-07	5.15e-05
chromatin remodeling (GO:0006338)	11	1.54	+	7.12	8.04e-07	5.28e-05
positive regulation of chromosome segregation (GO:0051984)	6	0.27	+	21.83	8.22e-07	5.38e-05
G2 DNA damage checkpoint (GO:0031572)	6	0.27	+	21.83	8.22e-07	5.36e-05
regulation of metabolic process (GO:0019222)	97	63.41	+	1.53	8.43e-07	5.47e-05
regulation of biological process (GO:0050789)	145	110.78	+	1.31	8.53e-07	5.51e-05
protein-containing complex subunit organization (GO:0043933)	38	16.18	+	2.35	8.56e-07	5.51e-05
nucleus organization (GO:0006997)	10	1.24	+	8.05	9.03e-07	5.79e-05
female gamete generation (GO:0007292)	10	1.24	+	8.05	9.03e-07	5.76e-05
DNA unwinding involved in DNA replication (GO:0006268)	5	0.14	+	35.17	9.59e-07	6.1e-05
gamete generation (GO:0007276)	22	6.53	+	3.37	1e-06	6.36e-05
regulation of transferase activity (GO:0051338)	27	9.35	+	2.89	1.03e-06	6.48e-05
biological_process (GO:0008150)	191	169.09	+	1.13	1.08e-06	6.81e-05
Unclassified (UNCLASSIFIED)	8	29.91	-	0.27	1.08e-06	6.78e-05
female meiotic nuclear division (GO:0007143)	6	0.29	+	20.42	1.16e-06	7.23e-05
protein localization to organelle (GO:0033365)	23	7.17	+	3.21	1.28e-06	7.94e-05
regulation of cell cycle checkpoint (GO:1901976)	6	0.3	+	19.78	1.37e-06	8.45e-05
cellular biosynthetic process (GO:0044249)	52	26.28	+	1.98	1.49e-06	9.19e-05
meiotic chromosome condensation (GO:0010032)	4	0.06	+	70.34	1.51e-06	9.3e-05
negative regulation of biological process (GO:0048519)	82	50.55	+	1.62	1.64e-06	0.0001
intracellular transport of virus (GO:0075733)	7	0.51	+	13.68	1.64e-06	0.0001
system process (GO:0003008)	2	18.64	-	0.11	1.68e-06	0.000102
biological regulation (GO:0065007)	150	117.4	+	1.28	2.01e-06	0.000121
response to ionizing radiation (GO:0010212)	10	1.36	+	7.33	2.02e-06	0.000122
nervous system process (GO:0050877)	0	13.16	-	< 0.01	2.05e-06	0.000123
negative regulation of response to DNA damage stimulus (GO:2001021)	8	0.78	+	10.29	2.1e-06	0.000126
anaphase-promoting complex-dependent catabolic process (GO:0031145)	8	0.78	+	10.29	2.1e-06	0.000125
transport of virus (GO:0046794)	7	0.54	+	12.96	2.29e-06	0.000136
retrograde vesicle-mediated transport, Golgi to endoplasmic reticulum (GO:0006890)	8	0.8	+	10.05	2.49e-06	0.000147
centromeric sister chromatid cohesion (GO:0070601)	4	0.08	+	52.75	3.52e-06	0.000207
mitotic spindle elongation (GO:0000022)	4	0.08	+	52.75	3.52e-06	0.000206
negative regulation of G0 to G1 transition (GO:0070317)	6	0.37	+	16.23	3.81e-06	0.000223
DNA damage response, detection of DNA damage (GO:0042769)	6	0.37	+	16.23	3.81e-06	0.000222
organic substance biosynthetic process (GO:1901576)	52	27.28	+	1.91	3.89e-06	0.000226
protein-containing complex assembly (GO:0065003)	33	13.89	+	2.37	4.34e-06	0.000251
spindle elongation (GO:0051231)	4	0.09	+	46.89	5.05e-06	0.000291
multicellular organismal reproductive process (GO:0048609)	23	7.84	+	2.93	5.35e-06	0.000307
sexual reproduction (GO:0019953)	23	7.86	+	2.93	5.56e-06	0.000318
response to radiation (GO:0009314)	16	4.12	+	3.88	6e-06	0.000342
regulation of G0 to G1 transition (GO:0070316)	6	0.41	+	14.72	6.35e-06	0.000361
multicellular organism reproduction (GO:0032504)	23	7.95	+	2.89	6.72e-06	0.000381
regulation of cytoskeleton organization (GO:0051493)	18	5.18	+	3.47	6.87e-06	0.000387
meiosis II (GO:0007135)	4	0.09	+	42.2	7.01e-06	0.000394
mitotic DNA replication checkpoint (GO:0033314)	4	0.09	+	42.2	7.01e-06	0.000393
meiosis II cell cycle process (GO:0061983)	4	0.09	+	42.2	7.01e-06	0.000391
cellular process involved in reproduction in multicellular organism (GO:0022412)	14	3.23	+	4.33	7.12e-06	0.000396
antigen processing and presentation of exogenous peptide antigen via MHC class II (GO:0019886)	8	0.93	+	8.61	7.21e-06	0.000399
transmembrane transport (GO:0055085)	0	12.28	-	< 0.01	7.6e-06	0.00042
antigen processing and presentation of peptide antigen via MHC class II (GO:0002495)	8	0.94	+	8.53	7.73e-06	0.000425
telomere maintenance (GO:0000723)	8	0.94	+	8.53	7.73e-06	0.000424
multi-organism localization (GO:1902579)	7	0.66	+	10.55	7.98e-06	0.000436
multi-organism transport (GO:0044766)	7	0.66	+	10.55	7.98e-06	0.000435
regulation of cyclin-dependent protein serine/threonine kinase activity (GO:0000079)	8	0.95	+	8.44	8.28e-06	0.000449
biosynthetic process (GO:0009058)	52	28	+	1.86	8.33e-06	0.000451
antigen processing and presentation of peptide or polysaccharide antigen via MHC class II (GO:0002504)	8	0.96	+	8.36	8.86e-06	0.000478
telomere organization (GO:0032200)	8	0.97	+	8.28	9.48e-06	0.000509
regulation of cyclin-dependent protein kinase activity (GO:1904029)	8	0.99	+	8.12	1.08e-05	0.00058
regulation of RNA splicing (GO:0043484)	9	1.34	+	6.73	1.26e-05	0.00067
microtubule polymerization or depolymerization (GO:0031109)	6	0.46	+	12.92	1.26e-05	0.000668
signal transduction involved in G2 DNA damage checkpoint (GO:0072425)	4	0.11	+	35.17	1.26e-05	0.000666
mitotic nuclear envelope disassembly (GO:0007077)	4	0.11	+	35.17	1.26e-05	0.000664
regulation of transcription involved in G1/S transition of mitotic cell cycle (GO:0000083)	5	0.27	+	18.84	1.33e-05	0.0007
regulation of mRNA processing (GO:0050684)	9	1.36	+	6.64	1.4e-05	0.000733
histone phosphorylation (GO:0016572)	5	0.27	+	18.19	1.55e-05	0.000809
meiosis I (GO:0007127)	8	1.04	+	7.67	1.59e-05	0.000828
positive regulation of DNA-dependent DNA replication (GO:2000105)	4	0.12	+	32.46	1.63e-05	0.000847
kinetochore assembly (GO:0051382)	4	0.12	+	32.46	1.63e-05	0.000845
meiotic spindle organization (GO:0000212)	4	0.12	+	32.46	1.63e-05	0.000842
meiosis I cell cycle process (GO:0061982)	8	1.06	+	7.54	1.8e-05	0.000924
postreplication repair (GO:0006301)	6	0.5	+	11.94	1.89e-05	0.000971
positive regulation of mitotic nuclear division (GO:0045840)	6	0.5	+	11.94	1.89e-05	0.000967
negative regulation of cellular component organization (GO:0051129)	20	6.74	+	2.97	1.95e-05	0.000993
inner cell mass cell proliferation (GO:0001833)	4	0.13	+	30.15	2.08e-05	0.00106
protein export from nucleus (GO:0006611)	9	1.43	+	6.29	2.1e-05	0.00106
positive regulation of transferase activity (GO:0051347)	19	6.26	+	3.04	2.34e-05	0.00118
negative regulation of double-strand break repair (GO:2000780)	5	0.3	+	16.49	2.37e-05	0.00119
establishment of mitotic spindle orientation (GO:0000132)	5	0.3	+	16.49	2.37e-05	0.00119
symbiotic process (GO:0044403)	21	7.42	+	2.83	2.38e-05	0.00119
immune response (GO:0006955)	3	17.7	-	0.17	2.43e-05	0.00121
mitotic sister chromatid cohesion (GO:0007064)	4	0.14	+	28.14	2.62e-05	0.0013
cell surface receptor signaling pathway (GO:0007166)	6	22.91	-	0.26	2.64e-05	0.00131
response to external stimulus (GO:0009605)	6	23.15	-	0.26	2.74e-05	0.00135
nuclear cell cycle DNA replication initiation (GO:1902315)	3	0.04	+	79.13	2.78e-05	0.00137
cell cycle DNA replication initiation (GO:1902292)	3	0.04	+	79.13	2.78e-05	0.00136
mitotic DNA replication initiation (GO:1902975)	3	0.04	+	79.13	2.78e-05	0.00136
negative regulation of DNA repair (GO:0045738)	5	0.32	+	15.52	3.08e-05	0.0015
tRNA-containing ribonucleoprotein complex export from nucleus (GO:0071431)	5	0.32	+	15.52	3.08e-05	0.0015
tRNA export from nucleus (GO:0006409)	5	0.32	+	15.52	3.08e-05	0.00149
microtubule depolymerization (GO:0007019)	4	0.15	+	26.38	3.25e-05	0.00157
nuclear envelope disassembly (GO:0051081)	4	0.15	+	26.38	3.25e-05	0.00156
membrane disassembly (GO:0030397)	4	0.15	+	26.38	3.25e-05	0.00156
nuclear export (GO:0051168)	9	1.53	+	5.9	3.39e-05	0.00163
negative regulation of G2/M transition of mitotic cell cycle (GO:0010972)	7	0.84	+	8.3	3.41e-05	0.00163
secretion (GO:0046903)	0	10.61	-	< 0.01	3.83e-05	0.00182
chemical homeostasis (GO:0048878)	0	10.66	-	< 0.01	3.89e-05	0.00185
tRNA transport (GO:0051031)	5	0.34	+	14.65	3.95e-05	0.00187
peptidyl-amino acid modification (GO:0018193)	22	8.33	+	2.64	4.17e-05	0.00197
ribonucleoprotein complex export from nucleus (GO:0071426)	8	1.2	+	6.65	4.2e-05	0.00198
meiotic sister chromatid cohesion, centromeric (GO:0051754)	3	0.05	+	63.3	4.41e-05	0.00207
ribonucleoprotein complex localization (GO:0071166)	8	1.21	+	6.59	4.43e-05	0.00207
protein localization to nucleus (GO:0034504)	9	1.58	+	5.69	4.45e-05	0.00208
RNA export from nucleus (GO:0006405)	8	1.23	+	6.49	4.91e-05	0.00228
ncRNA export from nucleus (GO:0097064)	5	0.36	+	13.88	5e-05	0.00232
ciliary basal body-plasma membrane docking (GO:0097711)	7	0.9	+	7.77	5.03e-05	0.00233
viral process (GO:0016032)	19	6.65	+	2.86	5.25e-05	0.00242
ion transport (GO:0006811)	1	12.71	-	0.08	5.34e-05	0.00246
defense response (GO:0006952)	1	12.72	-	0.08	5.35e-05	0.00245
positive regulation of cytokinesis (GO:0032467)	5	0.37	+	13.53	5.6e-05	0.00256
establishment of spindle orientation (GO:0051294)	5	0.37	+	13.53	5.6e-05	0.00255
regulation of phosphate metabolic process (GO:0019220)	35	16.99	+	2.06	5.8e-05	0.00264
blastocyst growth (GO:0001832)	4	0.18	+	22.21	5.8e-05	0.00263
negative regulation of double-strand break repair via homologous recombination (GO:2000042)	4	0.18	+	22.21	5.8e-05	0.00262
regulation of phosphorus metabolic process (GO:0051174)	35	17	+	2.06	5.83e-05	0.00263
positive regulation of nuclear division (GO:0051785)	6	0.63	+	9.59	5.93e-05	0.00266
protein sumoylation (GO:0016925)	6	0.63	+	9.59	5.93e-05	0.00266
regulation of response to external stimulus (GO:0032101)	0	10.34	-	< 0.01	6.04e-05	0.0027
spindle assembly involved in meiosis (GO:0090306)	3	0.06	+	52.75	6.57e-05	0.00293
female meiosis chromosome segregation (GO:0016321)	3	0.06	+	52.75	6.57e-05	0.00292
positive regulation of DNA repair (GO:0045739)	6	0.64	+	9.31	6.92e-05	0.00307
G protein-coupled receptor signaling pathway (GO:0007186)	1	12.46	-	0.08	8.13e-05	0.00359
interspecies interaction between organisms (GO:0044419)	21	8.1	+	2.59	8.15e-05	0.00359
regulation of centrosome duplication (GO:0010824)	5	0.41	+	12.27	8.56e-05	0.00376
regulation of mRNA splicing, via spliceosome (GO:0048024)	7	0.99	+	7.1	8.62e-05	0.00378
export from cell (GO:0140352)	0	9.89	-	< 0.01	8.86e-05	0.00387
positive regulation of mitotic cell cycle spindle assembly checkpoint (GO:0090267)	3	0.07	+	45.22	9.32e-05	0.00406
positive regulation of spindle checkpoint (GO:0090232)	3	0.07	+	45.22	9.32e-05	0.00405
mitotic spindle midzone assembly (GO:0051256)	3	0.07	+	45.22	9.32e-05	0.00404
positive regulation of DNA-directed DNA polymerase activity (GO:1900264)	3	0.07	+	45.22	9.32e-05	0.00403
regulation of DNA-directed DNA polymerase activity (GO:1900262)	3	0.07	+	45.22	9.32e-05	0.00402
DNA double-strand break processing (GO:0000729)	4	0.21	+	19.18	9.59e-05	0.00412
male gamete generation (GO:0048232)	16	5.32	+	3.01	0.000117	0.00501
mRNA export from nucleus (GO:0006406)	7	1.04	+	6.71	0.00012	0.00513
mRNA-containing ribonucleoprotein complex export from nucleus (GO:0071427)	7	1.04	+	6.71	0.00012	0.00512
DNA biosynthetic process (GO:0071897)	7	1.05	+	6.65	0.000127	0.00539
meiotic sister chromatid segregation (GO:0045144)	3	0.08	+	39.57	0.000127	0.0054
centrosome separation (GO:0051299)	3	0.08	+	39.57	0.000127	0.00538
meiotic sister chromatid cohesion (GO:0051177)	3	0.08	+	39.57	0.000127	0.00537
protein K6-linked ubiquitination (GO:0085020)	3	0.08	+	39.57	0.000127	0.00535
protein localization to chromatin (GO:0071168)	4	0.23	+	17.58	0.000129	0.00543
regulation of ubiquitin protein ligase activity (GO:1904666)	4	0.23	+	17.58	0.000129	0.00541
secretion by cell (GO:0032940)	0	9.5	-	< 0.01	0.000133	0.00556
multi-organism reproductive process (GO:0044703)	23	9.41	+	2.44	0.000142	0.0059
positive regulation of macromolecule metabolic process (GO:0010604)	53	31.99	+	1.66	0.000147	0.0061
regulation of phosphorylation (GO:0042325)	31	15.16	+	2.04	0.000148	0.00612
telomere maintenance via semi-conservative replication (GO:0032201)	4	0.24	+	16.88	0.000149	0.00615
viral life cycle (GO:0019058)	9	1.89	+	4.77	0.00016	0.00659
positive regulation of cell cycle checkpoint (GO:1901978)	3	0.09	+	35.17	0.000169	0.00692
positive regulation of mitotic sister chromatid separation (GO:1901970)	3	0.09	+	35.17	0.000169	0.00691
positive regulation of mitotic metaphase/anaphase transition (GO:0045842)	3	0.09	+	35.17	0.000169	0.00689
mRNA transport (GO:0051028)	8	1.52	+	5.28	0.000194	0.0079
negative regulation of RNA splicing (GO:0033119)	4	0.26	+	15.63	0.000195	0.00791
regulation of ATP metabolic process (GO:1903578)	7	1.14	+	6.15	0.0002	0.00811
sensory perception (GO:0007600)	0	9.16	-	< 0.01	0.000204	0.00826
nuclear envelope organization (GO:0006998)	5	0.5	+	9.95	0.000212	0.00857
positive regulation of metaphase/anaphase transition of cell cycle (GO:1902101)	3	0.09	+	31.65	0.000218	0.00876
spindle midzone assembly (GO:0051255)	3	0.09	+	31.65	0.000218	0.00874
regulation of mitotic centrosome separation (GO:0046602)	3	0.09	+	31.65	0.000218	0.00871
regulation of protein kinase activity (GO:0045859)	19	7.5	+	2.53	0.000237	0.00948
centrosome duplication (GO:0051298)	4	0.27	+	14.55	0.000249	0.00993
peptidyl-lysine modification (GO:0018205)	11	2.98	+	3.7	0.000265	0.0105
lipid metabolic process (GO:0006629)	1	11.36	-	0.09	0.000271	0.0107
positive regulation of chromosome separation (GO:1905820)	3	0.1	+	28.77	0.000275	0.0109
chromosome separation (GO:0051304)	4	0.28	+	14.07	0.00028	0.0111
cellular homeostasis (GO:0019725)	0	8.48	-	< 0.01	0.000289	0.0114
nucleocytoplasmic transport (GO:0006913)	10	2.52	+	3.97	0.000294	0.0115
ion transmembrane transport (GO:0034220)	0	8.65	-	< 0.01	0.000295	0.0116
negative regulation of mRNA processing (GO:0050686)	4	0.29	+	13.61	0.000314	0.0123
nuclear transport (GO:0051169)	10	2.55	+	3.92	0.00032	0.0125
peptidyl-serine phosphorylation (GO:0018105)	8	1.64	+	4.88	0.000321	0.0125
antigen processing and presentation of exogenous peptide antigen (GO:0002478)	8	1.67	+	4.8	0.000358	0.0139
positive regulation of double-strand break repair (GO:2000781)	4	0.31	+	12.79	0.000391	0.0151
mRNA cis splicing, via spliceosome (GO:0045292)	4	0.31	+	12.79	0.000391	0.0151
regulation of mRNA metabolic process (GO:1903311)	11	3.13	+	3.52	0.000398	0.0153
protein import into nucleus (GO:0006606)	6	0.93	+	6.46	0.000449	0.0173
developmental process involved in reproduction (GO:0003006)	21	9.1	+	2.31	0.000457	0.0175
antigen processing and presentation of exogenous antigen (GO:0019884)	8	1.73	+	4.61	0.00046	0.0176
regulation of kinase activity (GO:0043549)	20	8.27	+	2.42	0.000479	0.0183
protein depolymerization (GO:0051261)	4	0.33	+	12.06	0.000479	0.0182
negative regulation of centrosome cycle (GO:0046606)	3	0.13	+	22.61	0.000503	0.0191
spindle assembly involved in female meiosis I (GO:0007057)	2	0.02	+	> 100	0.00052	0.0197
cell cycle DNA replication maintenance of fidelity (GO:1902298)	2	0.02	+	> 100	0.00052	0.0196
mitotic DNA replication maintenance of fidelity (GO:1990505)	2	0.02	+	> 100	0.00052	0.0196
mitotic recombination-dependent replication fork processing (GO:1990426)	2	0.02	+	> 100	0.00052	0.0195
cytokinetic process (GO:0032506)	4	0.34	+	11.72	0.000529	0.0198
response to other organism (GO:0051707)	2	12.58	-	0.16	0.000557	0.0208
response to external biotic stimulus (GO:0043207)	2	12.6	-	0.16	0.00056	0.0209
DNA damage response, signal transduction by p53 class mediator resulting in transcription of p21 class mediator (GO:0006978)	3	0.14	+	21.1	0.0006	0.0223
protein modification by small protein conjugation or removal (GO:0070647)	21	9.35	+	2.24	0.000601	0.0223
blastocyst development (GO:0001824)	6	0.99	+	6.09	0.000606	0.0224
regulation of secretion (GO:0051046)	0	7.78	-	< 0.01	0.000652	0.0241
regulation of alternative mRNA splicing, via spliceosome (GO:0000381)	5	0.65	+	7.65	0.000661	0.0244
antigen processing and presentation of peptide antigen (GO:0048002)	8	1.84	+	4.35	0.000665	0.0245
positive regulation of response to DNA damage stimulus (GO:2001022)	6	1	+	5.97	0.000666	0.0245
cation transport (GO:0006812)	0	7.97	-	< 0.01	0.000683	0.025
transport (GO:0006810)	24	43.12	-	0.56	0.000684	0.025
positive regulation of nitrogen compound metabolic process (GO:0051173)	49	30.36	+	1.61	0.000697	0.0254
regulation of mitotic spindle organization (GO:0060236)	4	0.37	+	10.82	0.000699	0.0254
DNA damage response, signal transduction resulting in transcription (GO:0042772)	3	0.15	+	19.78	0.000707	0.0257
peptidyl-serine modification (GO:0018209)	8	1.87	+	4.28	0.000732	0.0265
RNA transport (GO:0050658)	8	1.88	+	4.26	0.000755	0.0273
nucleic acid transport (GO:0050657)	8	1.88	+	4.26	0.000755	0.0272
positive regulation of DNA recombination (GO:0045911)	4	0.38	+	10.55	0.000763	0.0274
establishment of RNA localization (GO:0051236)	8	1.9	+	4.22	0.000804	0.0289
regulation of nuclear cell cycle DNA replication (GO:0033262)	3	0.16	+	18.62	0.000826	0.0296
positive regulation of mitotic sister chromatid segregation (GO:0062033)	3	0.16	+	18.62	0.000826	0.0295
translesion synthesis (GO:0019985)	4	0.39	+	10.29	0.000831	0.0296
animal organ regeneration (GO:0031100)	5	0.69	+	7.23	0.000841	0.0299
regulation of cytokinetic process (GO:0032954)	2	0.03	+	70.34	0.000861	0.0306
spindle assembly involved in female meiosis (GO:0007056)	2	0.03	+	70.34	0.000861	0.0305
post-translational protein acetylation (GO:0034421)	2	0.03	+	70.34	0.000861	0.0304
mitotic telomere maintenance via semi-conservative replication (GO:1902990)	2	0.03	+	70.34	0.000861	0.0304
positive regulation of cellular metabolic process (GO:0031325)	50	31.69	+	1.58	0.000884	0.0311
centriole replication (GO:0007099)	3	0.17	+	17.58	0.000957	0.0336
mitotic recombination (GO:0006312)	3	0.17	+	17.58	0.000957	0.0335
regulation of generation of precursor metabolites and energy (GO:0043467)	7	1.5	+	4.67	0.000964	0.0337
regulation of defense response (GO:0031347)	0	7.29	-	< 0.01	0.000974	0.034
regulation of spindle organization (GO:0090224)	4	0.41	+	9.81	0.000981	0.0341
regulation of protein modification process (GO:0031399)	32	17.54	+	1.82	0.000981	0.0341
exocytosis (GO:0006887)	0	7.45	-	< 0.01	0.000984	0.0341
positive regulation of catalytic activity (GO:0043085)	27	13.65	+	1.98	0.00101	0.0348
ion homeostasis (GO:0050801)	0	7.54	-	< 0.01	0.00101	0.0348
protein-containing complex localization (GO:0031503)	9	2.47	+	3.64	0.00106	0.0365
protein phosphorylation (GO:0006468)	20	9.14	+	2.19	0.00107	0.0368
negative regulation of DNA-dependent DNA replication (GO:2000104)	3	0.18	+	16.66	0.0011	0.0377
positive regulation of cellular process (GO:0048522)	73	51.8	+	1.41	0.00112	0.0382
covalent chromatin modification (GO:0016569)	11	3.56	+	3.09	0.00113	0.0384
import into nucleus (GO:0051170)	6	1.12	+	5.36	0.00113	0.0386
regulation of glycolytic process (GO:0006110)	5	0.75	+	6.68	0.00118	0.0399
regulation of cellular response to heat (GO:1900034)	5	0.75	+	6.68	0.00118	0.0398
macromolecule modification (GO:0043412)	49	31.32	+	1.56	0.0012	0.0404
negative regulation of DNA recombination (GO:0045910)	4	0.44	+	9.17	0.00124	0.0418
error-free translesion synthesis (GO:0070987)	3	0.19	+	15.83	0.00126	0.0424
oocyte maturation (GO:0001556)	3	0.19	+	15.83	0.00126	0.0423
error-prone translesion synthesis (GO:0042276)	3	0.19	+	15.83	0.00126	0.0422
proteasome-mediated ubiquitin-dependent protein catabolic process (GO:0043161)	10	3.07	+	3.26	0.00128	0.0428
multi-organism nuclear import (GO:1902594)	2	0.04	+	52.75	0.00128	0.0429
mitotic chromosome movement towards spindle pole (GO:0007079)	2	0.04	+	52.75	0.00128	0.0428
regulation of DNA endoreduplication (GO:0032875)	2	0.04	+	52.75	0.00128	0.0427
viral penetration into host nucleus (GO:0075732)	2	0.04	+	52.75	0.00128	0.0426
positive regulation of protein localization to kinetochore (GO:1905342)	2	0.04	+	52.75	0.00128	0.0425
regulation of protein localization to kinetochore (GO:1905340)	2	0.04	+	52.75	0.00128	0.0424
strand invasion (GO:0042148)	2	0.04	+	52.75	0.00128	0.0423
in utero embryonic development (GO:0001701)	11	3.63	+	3.03	0.0013	0.0428
positive regulation of metabolic process (GO:0009893)	53	34.59	+	1.53	0.00132	0.0433
RNA localization (GO:0006403)	8	2.09	+	3.82	0.00149	0.0488
organelle localization by membrane tethering (GO:0140056)	7	1.62	+	4.32	0.0015	0.0489
cellular chemical homeostasis (GO:0055082)	0	7.17	-	< 0.01	0.00152	0.0496
antigen processing and presentation (GO:0019882)	8	2.1	+	3.8	0.00153	0.0499

## Sheet: Table S6
Table S6. Correlation between expression of STIL and 50 Hallmark-cancer related pathways across 33 cancer types.
Cancer	Pathway	PCC	Pvalue	Positive/Negative	Pathway category	correlation2
ACC	HALLMARK_BILE_ACID_METABOLISM	-0.521297	8.4e-07	Negative	Path8	N8
ACC	HALLMARK_REACTIVE_OXYGEN_SPECIES_PATHWAY	-0.378615	0.000580432	Negative	Path42	N42
ACC	HALLMARK_HEME_METABOLISM	-0.357203	0.00123098	Negative	Path21	N21
ACC	HALLMARK_ALLOGRAFT_REJECTION	-0.345589	0.00181208	Negative	Path2	N2
ACC	HALLMARK_INTERFERON_GAMMA_RESPONSE	-0.328285	0.00314016	Negative	Path27	N27
ACC	HALLMARK_KRAS_SIGNALING_UP	-0.325719	0.00339791	Negative	Path29	N29
ACC	HALLMARK_ADIPOGENESIS	-0.307379	0.00585943	Negative	Path1	N1
ACC	HALLMARK_IL6_JAK_STAT3_SIGNALING	-0.299601	0.00730991	Negative	Path24	N24
ACC	HALLMARK_OXIDATIVE_PHOSPHORYLATION	-0.299058	0.0074221	Negative	Path36	N36
ACC	HALLMARK_IL2_STAT5_SIGNALING	-0.294157	0.00850491	Negative	Path23	N23
ACC	HALLMARK_COMPLEMENT	-0.284929	0.0109236	Negative	Path11	N11
ACC	HALLMARK_INTERFERON_ALPHA_RESPONSE	-0.284319	0.0111028	Negative	Path26	N26
ACC	HALLMARK_P53_PATHWAY	-0.262432	0.0194661	Negative	Path37	N37
ACC	HALLMARK_APOPTOSIS	-0.247906	0.0276068	Negative	Path7	N7
ACC	HALLMARK_INFLAMMATORY_RESPONSE	-0.231089	0.0404575	Negative	Path25	N25
ACC	HALLMARK_XENOBIOTIC_METABOLISM	-0.202491	0.0735044	Negative	Path50	N50
ACC	HALLMARK_FATTY_ACID_METABOLISM	-0.201007	0.0756855	Negative	Path17	N17
ACC	HALLMARK_ESTROGEN_RESPONSE_EARLY	-0.16131	0.155544	Negative	Path15	N15
ACC	HALLMARK_MYOGENESIS	-0.139135	0.221365	Negative	Path34	N34
ACC	HALLMARK_COAGULATION	-0.134	0.239054	Negative	Path10	N10
ACC	HALLMARK_PROTEIN_SECRETION	-0.129808	0.254204	Negative	Path41	N41
ACC	HALLMARK_TNFA_SIGNALING_VIA_NFKB	-0.0959811	0.400098	Negative	Path45	N45
ACC	HALLMARK_UV_RESPONSE_DN	-0.0798904	0.484	Negative	Path47	N47
ACC	HALLMARK_PEROXISOME	-0.0441928	0.698962	Negative	Path39	N39
ACC	HALLMARK_APICAL_SURFACE	-0.0122638	0.914575	Negative	Path6	N6
ACC	HALLMARK_ESTROGEN_RESPONSE_LATE	-0.00279272	0.980512	Negative	Path16	N16
BLCA	HALLMARK_XENOBIOTIC_METABOLISM	-0.244367	5.3e-07	Negative	Path50	N50
BLCA	HALLMARK_ADIPOGENESIS	-0.224627	4.25e-06	Negative	Path1	N1
BLCA	HALLMARK_P53_PATHWAY	-0.215374	1.06e-05	Negative	Path37	N37
BLCA	HALLMARK_BILE_ACID_METABOLISM	-0.211815	1.49e-05	Negative	Path8	N8
BLCA	HALLMARK_OXIDATIVE_PHOSPHORYLATION	-0.189658	0.000109544	Negative	Path36	N36
BLCA	HALLMARK_MYOGENESIS	-0.189625	0.000109847	Negative	Path34	N34
BLCA	HALLMARK_NOTCH_SIGNALING	-0.188956	0.000116285	Negative	Path35	N35
BLCA	HALLMARK_PEROXISOME	-0.16855	0.000600894	Negative	Path39	N39
BLCA	HALLMARK_COAGULATION	-0.127057	0.0099241	Negative	Path10	N10
BLCA	HALLMARK_WNT_BETA_CATENIN_SIGNALING	-0.118739	0.0160225	Negative	Path49	N49
BLCA	HALLMARK_TGF_BETA_SIGNALING	-0.112601	0.0224247	Negative	Path44	N44
BLCA	HALLMARK_REACTIVE_OXYGEN_SPECIES_PATHWAY	-0.11147	0.0238207	Negative	Path42	N42
BLCA	HALLMARK_ANGIOGENESIS	-0.0883949	0.0734396	Negative	Path4	N4
BLCA	HALLMARK_ESTROGEN_RESPONSE_EARLY	-0.0673541	0.172924	Negative	Path15	N15
BLCA	HALLMARK_FATTY_ACID_METABOLISM	-0.0548721	0.267051	Negative	Path17	N17
BLCA	HALLMARK_UV_RESPONSE_DN	-0.0322412	0.514524	Negative	Path47	N47
BLCA	HALLMARK_KRAS_SIGNALING_UP	-0.0311424	0.528966	Negative	Path29	N29
BLCA	HALLMARK_EPITHELIAL_MESENCHYMAL_TRANSITION	-0.00417665	0.932725	Negative	Path14	N14
BRCA	HALLMARK_MYOGENESIS	-0.461304	0	Negative	Path34	N34
BRCA	HALLMARK_ESTROGEN_RESPONSE_EARLY	-0.424097	0	Negative	Path15	N15
BRCA	HALLMARK_P53_PATHWAY	-0.374664	0	Negative	Path37	N37
BRCA	HALLMARK_BILE_ACID_METABOLISM	-0.365455	0	Negative	Path8	N8
BRCA	HALLMARK_XENOBIOTIC_METABOLISM	-0.343907	0	Negative	Path50	N50
BRCA	HALLMARK_COAGULATION	-0.324728	0	Negative	Path10	N10
BRCA	HALLMARK_PANCREAS_BETA_CELLS	-0.309675	0	Negative	Path38	N38
BRCA	HALLMARK_ESTROGEN_RESPONSE_LATE	-0.306415	0	Negative	Path16	N16
BRCA	HALLMARK_ADIPOGENESIS	-0.265598	0	Negative	Path1	N1
BRCA	HALLMARK_ANGIOGENESIS	-0.255528	0	Negative	Path4	N4
BRCA	HALLMARK_APICAL_JUNCTION	-0.213427	7.72e-13	Negative	Path5	N5
BRCA	HALLMARK_FATTY_ACID_METABOLISM	-0.206689	4.07e-12	Negative	Path17	N17
BRCA	HALLMARK_APOPTOSIS	-0.206263	4.51e-12	Negative	Path7	N7
BRCA	HALLMARK_APICAL_SURFACE	-0.205115	5.95e-12	Negative	Path6	N6
BRCA	HALLMARK_UV_RESPONSE_DN	-0.201356	1.46e-11	Negative	Path47	N47
BRCA	HALLMARK_EPITHELIAL_MESENCHYMAL_TRANSITION	-0.192285	1.18e-10	Negative	Path14	N14
BRCA	HALLMARK_TGF_BETA_SIGNALING	-0.176335	3.66e-09	Negative	Path44	N44
BRCA	HALLMARK_WNT_BETA_CATENIN_SIGNALING	-0.162503	5.65e-08	Negative	Path49	N49
BRCA	HALLMARK_HYPOXIA	-0.139303	3.38e-06	Negative	Path22	N22
BRCA	HALLMARK_KRAS_SIGNALING_DN	-0.132231	1.04e-05	Negative	Path28	N28
BRCA	HALLMARK_PEROXISOME	-0.12281	4.29e-05	Negative	Path39	N39
BRCA	HALLMARK_HEME_METABOLISM	-0.0948576	0.00160315	Negative	Path21	N21
BRCA	HALLMARK_KRAS_SIGNALING_UP	-0.0917014	0.00228923	Negative	Path29	N29
BRCA	HALLMARK_NOTCH_SIGNALING	-0.085231	0.00459869	Negative	Path35	N35
BRCA	HALLMARK_HEDGEHOG_SIGNALING	-0.0823169	0.00620683	Negative	Path20	N20
BRCA	HALLMARK_TNFA_SIGNALING_VIA_NFKB	-0.0561303	0.0622696	Negative	Path45	N45
BRCA	HALLMARK_OXIDATIVE_PHOSPHORYLATION	-0.0367046	0.222999	Negative	Path36	N36
BRCA	HALLMARK_IL2_STAT5_SIGNALING	-0.0360552	0.231298	Negative	Path23	N23
BRCA	HALLMARK_ANDROGEN_RESPONSE	-0.029833	0.322006	Negative	Path3	N3
CESC	HALLMARK_REACTIVE_OXYGEN_SPECIES_PATHWAY	-0.308381	3.65e-08	Negative	Path42	N42
CESC	HALLMARK_OXIDATIVE_PHOSPHORYLATION	-0.300595	8.26e-08	Negative	Path36	N36
CESC	HALLMARK_DNA_REPAIR	-0.256588	5.46e-06	Negative	Path12	N12
CESC	HALLMARK_COAGULATION	-0.249874	9.71e-06	Negative	Path10	N10
CESC	HALLMARK_MYOGENESIS	-0.239942	2.21e-05	Negative	Path34	N34
CESC	HALLMARK_ANGIOGENESIS	-0.236437	2.94e-05	Negative	Path4	N4
CESC	HALLMARK_PANCREAS_BETA_CELLS	-0.214126	0.000160519	Negative	Path38	N38
CESC	HALLMARK_EPITHELIAL_MESENCHYMAL_TRANSITION	-0.2071	0.000264737	Negative	Path14	N14
CESC	HALLMARK_ADIPOGENESIS	-0.199918	0.000434143	Negative	Path1	N1
CESC	HALLMARK_XENOBIOTIC_METABOLISM	-0.1977	0.000504072	Negative	Path50	N50
CESC	HALLMARK_IL2_STAT5_SIGNALING	-0.156661	0.00602871	Negative	Path23	N23
CESC	HALLMARK_MYC_TARGETS_V2	-0.152623	0.00748228	Negative	Path33	N33
CESC	HALLMARK_ALLOGRAFT_REJECTION	-0.143567	0.0119318	Negative	Path2	N2
CESC	HALLMARK_UV_RESPONSE_UP	-0.1363	0.0170484	Negative	Path48	N48
CESC	HALLMARK_KRAS_SIGNALING_UP	-0.133323	0.0196436	Negative	Path29	N29
CESC	HALLMARK_NOTCH_SIGNALING	-0.0960281	0.0935801	Negative	Path35	N35
CESC	HALLMARK_COMPLEMENT	-0.0919567	0.108405	Negative	Path11	N11
CESC	HALLMARK_APICAL_JUNCTION	-0.0901691	0.115472	Negative	Path5	N5
CESC	HALLMARK_KRAS_SIGNALING_DN	-0.0825081	0.149909	Negative	Path28	N28
CESC	HALLMARK_HYPOXIA	-0.0822411	0.151237	Negative	Path22	N22
CESC	HALLMARK_INFLAMMATORY_RESPONSE	-0.0598356	0.296788	Negative	Path25	N25
CESC	HALLMARK_GLYCOLYSIS	-0.0574691	0.316338	Negative	Path19	N19
CESC	HALLMARK_IL6_JAK_STAT3_SIGNALING	-0.0474908	0.407774	Negative	Path24	N24
CESC	HALLMARK_WNT_BETA_CATENIN_SIGNALING	-0.0437851	0.445369	Negative	Path49	N49
CESC	HALLMARK_TNFA_SIGNALING_VIA_NFKB	-0.0386439	0.500644	Negative	Path45	N45
CESC	HALLMARK_BILE_ACID_METABOLISM	-0.0374153	0.514369	Negative	Path8	N8
CESC	HALLMARK_P53_PATHWAY	-0.0362516	0.527546	Negative	Path37	N37
CESC	HALLMARK_FATTY_ACID_METABOLISM	-0.0306996	0.592684	Negative	Path17	N17
CESC	HALLMARK_PEROXISOME	-0.0253484	0.658726	Negative	Path39	N39
CESC	HALLMARK_INTERFERON_GAMMA_RESPONSE	-0.022541	0.69451	Negative	Path27	N27
CESC	HALLMARK_MYC_TARGETS_V1	-0.0223309	0.697217	Negative	Path32	N32
CESC	HALLMARK_INTERFERON_ALPHA_RESPONSE	-0.0155561	0.786373	Negative	Path26	N26
CESC	HALLMARK_APOPTOSIS	-0.0109121	0.849224	Negative	Path7	N7
CHOL	HALLMARK_OXIDATIVE_PHOSPHORYLATION	-0.185244	0.279414	Negative	Path36	N36
CHOL	HALLMARK_WNT_BETA_CATENIN_SIGNALING	-0.0696889	0.686309	Negative	Path49	N49
CHOL	HALLMARK_PANCREAS_BETA_CELLS	-0.0481407	0.780389	Negative	Path38	N38
CHOL	HALLMARK_MYOGENESIS	-0.0467894	0.786409	Negative	Path34	N34
CHOL	HALLMARK_DNA_REPAIR	-0.0463486	0.788375	Negative	Path12	N12
CHOL	HALLMARK_HEME_METABOLISM	-0.0206972	0.904631	Negative	Path21	N21
COAD	HALLMARK_WNT_BETA_CATENIN_SIGNALING	-0.407122	0	Negative	Path49	N49
COAD	HALLMARK_MYOGENESIS	-0.383641	0	Negative	Path34	N34
COAD	HALLMARK_KRAS_SIGNALING_DN	-0.343639	1.69e-14	Negative	Path28	N28
COAD	HALLMARK_COAGULATION	-0.328419	2.62e-13	Negative	Path10	N10
COAD	HALLMARK_APICAL_JUNCTION	-0.299578	3.19e-11	Negative	Path5	N5
COAD	HALLMARK_NOTCH_SIGNALING	-0.298964	3.52e-11	Negative	Path35	N35
COAD	HALLMARK_HEDGEHOG_SIGNALING	-0.263723	6.19e-09	Negative	Path20	N20
COAD	HALLMARK_ESTROGEN_RESPONSE_EARLY	-0.246526	5.96e-08	Negative	Path15	N15
COAD	HALLMARK_P53_PATHWAY	-0.241032	1.19e-07	Negative	Path37	N37
COAD	HALLMARK_EPITHELIAL_MESENCHYMAL_TRANSITION	-0.205897	6.64e-06	Negative	Path14	N14
COAD	HALLMARK_APICAL_SURFACE	-0.19855	1.42e-05	Negative	Path6	N6
COAD	HALLMARK_ANGIOGENESIS	-0.159889	0.000495449	Negative	Path4	N4
COAD	HALLMARK_XENOBIOTIC_METABOLISM	-0.147074	0.00137038	Negative	Path50	N50
COAD	HALLMARK_TGF_BETA_SIGNALING	-0.12613	0.00612471	Negative	Path44	N44
COAD	HALLMARK_BILE_ACID_METABOLISM	-0.123165	0.0074489	Negative	Path8	N8
COAD	HALLMARK_HYPOXIA	-0.114457	0.0129339	Negative	Path22	N22
COAD	HALLMARK_PANCREAS_BETA_CELLS	-0.104234	0.0236798	Negative	Path38	N38
COAD	HALLMARK_KRAS_SIGNALING_UP	-0.0993236	0.0311479	Negative	Path29	N29
COAD	HALLMARK_ESTROGEN_RESPONSE_LATE	-0.078463	0.0889534	Negative	Path16	N16
COAD	HALLMARK_UV_RESPONSE_DN	-0.0380279	0.410276	Negative	Path47	N47
COAD	HALLMARK_HEME_METABOLISM	-0.00852286	0.853637	Negative	Path21	N21
COAD	HALLMARK_COMPLEMENT	-0.0052918	0.908809	Negative	Path11	N11
DLBC	HALLMARK_OXIDATIVE_PHOSPHORYLATION	-0.383495	0.00713192	Negative	Path36	N36
DLBC	HALLMARK_KRAS_SIGNALING_DN	-0.328379	0.0226849	Negative	Path28	N28
DLBC	HALLMARK_ADIPOGENESIS	-0.315382	0.0289993	Negative	Path1	N1
DLBC	HALLMARK_REACTIVE_OXYGEN_SPECIES_PATHWAY	-0.290301	0.04533	Negative	Path42	N42
DLBC	HALLMARK_MYOGENESIS	-0.284359	0.0501347	Negative	Path34	N34
DLBC	HALLMARK_P53_PATHWAY	-0.273337	0.0601366	Negative	Path37	N37
DLBC	HALLMARK_XENOBIOTIC_METABOLISM	-0.23277	0.111357	Negative	Path50	N50
DLBC	HALLMARK_DNA_REPAIR	-0.223625	0.126537	Negative	Path12	N12
DLBC	HALLMARK_PEROXISOME	-0.211548	0.148907	Negative	Path39	N39
DLBC	HALLMARK_BILE_ACID_METABOLISM	-0.198489	0.176239	Negative	Path8	N8
DLBC	HALLMARK_FATTY_ACID_METABOLISM	-0.194673	0.184869	Negative	Path17	N17
DLBC	HALLMARK_PANCREAS_BETA_CELLS	-0.178382	0.225112	Negative	Path38	N38
DLBC	HALLMARK_COAGULATION	-0.166419	0.258266	Negative	Path10	N10
DLBC	HALLMARK_ESTROGEN_RESPONSE_LATE	-0.131851	0.371687	Negative	Path16	N16
DLBC	HALLMARK_APICAL_SURFACE	-0.0918225	0.534791	Negative	Path6	N6
DLBC	HALLMARK_NOTCH_SIGNALING	-0.0816308	0.581244	Negative	Path35	N35
DLBC	HALLMARK_UV_RESPONSE_UP	-0.00809394	0.956458	Negative	Path48	N48
ESCA	HALLMARK_P53_PATHWAY	-0.40302	1.05e-07	Negative	Path37	N37
ESCA	HALLMARK_MYOGENESIS	-0.367399	1.51e-06	Negative	Path34	N34
ESCA	HALLMARK_HYPOXIA	-0.331546	1.63e-05	Negative	Path22	N22
ESCA	HALLMARK_KRAS_SIGNALING_DN	-0.298952	0.000111398	Negative	Path28	N28
ESCA	HALLMARK_REACTIVE_OXYGEN_SPECIES_PATHWAY	-0.256746	0.000973776	Negative	Path42	N42
ESCA	HALLMARK_APICAL_JUNCTION	-0.2399	0.00210631	Negative	Path5	N5
ESCA	HALLMARK_WNT_BETA_CATENIN_SIGNALING	-0.188786	0.0161316	Negative	Path49	N49
ESCA	HALLMARK_APICAL_SURFACE	-0.181827	0.020575	Negative	Path6	N6
ESCA	HALLMARK_EPITHELIAL_MESENCHYMAL_TRANSITION	-0.173344	0.0273877	Negative	Path14	N14
ESCA	HALLMARK_TNFA_SIGNALING_VIA_NFKB	-0.173217	0.0275026	Negative	Path45	N45
ESCA	HALLMARK_HEME_METABOLISM	-0.136085	0.084219	Negative	Path21	N21
ESCA	HALLMARK_COAGULATION	-0.132468	0.0928802	Negative	Path10	N10
ESCA	HALLMARK_HEDGEHOG_SIGNALING	-0.124781	0.113628	Negative	Path20	N20
ESCA	HALLMARK_NOTCH_SIGNALING	-0.124335	0.114935	Negative	Path35	N35
ESCA	HALLMARK_OXIDATIVE_PHOSPHORYLATION	-0.0830205	0.293576	Negative	Path36	N36
ESCA	HALLMARK_APOPTOSIS	-0.0741092	0.348634	Negative	Path7	N7
ESCA	HALLMARK_ESTROGEN_RESPONSE_EARLY	-0.0665826	0.399883	Negative	Path15	N15
ESCA	HALLMARK_UV_RESPONSE_DN	-0.0628814	0.426649	Negative	Path47	N47
ESCA	HALLMARK_IL2_STAT5_SIGNALING	-0.0620579	0.432742	Negative	Path23	N23
ESCA	HALLMARK_UV_RESPONSE_UP	-0.0485999	0.539117	Negative	Path48	N48
ESCA	HALLMARK_COMPLEMENT	-0.0473249	0.549828	Negative	Path11	N11
ESCA	HALLMARK_INFLAMMATORY_RESPONSE	-0.0369089	0.641005	Negative	Path25	N25
ESCA	HALLMARK_TGF_BETA_SIGNALING	-0.0350975	0.657479	Negative	Path44	N44
ESCA	HALLMARK_KRAS_SIGNALING_UP	-0.028025	0.723333	Negative	Path29	N29
ESCA	HALLMARK_ALLOGRAFT_REJECTION	-0.0243791	0.758129	Negative	Path2	N2
ESCA	HALLMARK_XENOBIOTIC_METABOLISM	-0.0226877	0.774443	Negative	Path50	N50
ESCA	HALLMARK_ESTROGEN_RESPONSE_LATE	-0.00939649	0.905533	Negative	Path16	N16
ESCA	HALLMARK_INTERFERON_GAMMA_RESPONSE	-0.00411358	0.958567	Negative	Path27	N27
GBM	HALLMARK_XENOBIOTIC_METABOLISM	-0.565211	1.33e-15	Negative	Path50	N50
GBM	HALLMARK_HEME_METABOLISM	-0.545905	1.95e-14	Negative	Path21	N21
GBM	HALLMARK_BILE_ACID_METABOLISM	-0.505462	2.79e-12	Negative	Path8	N8
GBM	HALLMARK_MYOGENESIS	-0.488629	1.82e-11	Negative	Path34	N34
GBM	HALLMARK_REACTIVE_OXYGEN_SPECIES_PATHWAY	-0.469234	1.4e-10	Negative	Path42	N42
GBM	HALLMARK_P53_PATHWAY	-0.466216	1.9e-10	Negative	Path37	N37
GBM	HALLMARK_ADIPOGENESIS	-0.45035	9.07e-10	Negative	Path1	N1
GBM	HALLMARK_KRAS_SIGNALING_UP	-0.448601	1.07e-09	Negative	Path29	N29
GBM	HALLMARK_IL2_STAT5_SIGNALING	-0.445333	1.46e-09	Negative	Path23	N23
GBM	HALLMARK_COAGULATION	-0.433326	4.44e-09	Negative	Path10	N10
GBM	HALLMARK_INFLAMMATORY_RESPONSE	-0.423046	1.11e-08	Negative	Path25	N25
GBM	HALLMARK_COMPLEMENT	-0.419525	1.51e-08	Negative	Path11	N11
GBM	HALLMARK_IL6_JAK_STAT3_SIGNALING	-0.385663	2.44e-07	Negative	Path24	N24
GBM	HALLMARK_TNFA_SIGNALING_VIA_NFKB	-0.369422	8.31e-07	Negative	Path45	N45
GBM	HALLMARK_ESTROGEN_RESPONSE_EARLY	-0.364562	1.18e-06	Negative	Path15	N15
GBM	HALLMARK_APOPTOSIS	-0.363274	1.3e-06	Negative	Path7	N7
GBM	HALLMARK_PEROXISOME	-0.350941	3.1e-06	Negative	Path39	N39
GBM	HALLMARK_ALLOGRAFT_REJECTION	-0.350279	3.25e-06	Negative	Path2	N2
GBM	HALLMARK_FATTY_ACID_METABOLISM	-0.340675	6.22e-06	Negative	Path17	N17
GBM	HALLMARK_INTERFERON_GAMMA_RESPONSE	-0.309566	4.44e-05	Negative	Path27	N27
GBM	HALLMARK_HYPOXIA	-0.294296	0.000107886	Negative	Path22	N22
GBM	HALLMARK_ESTROGEN_RESPONSE_LATE	-0.288649	0.000147958	Negative	Path16	N16
GBM	HALLMARK_PROTEIN_SECRETION	-0.284613	0.000184684	Negative	Path41	N41
GBM	HALLMARK_KRAS_SIGNALING_DN	-0.243149	0.00149405	Negative	Path28	N28
GBM	HALLMARK_INTERFERON_ALPHA_RESPONSE	-0.226548	0.00314735	Negative	Path26	N26
GBM	HALLMARK_ANGIOGENESIS	-0.226339	0.00317602	Negative	Path4	N4
GBM	HALLMARK_EPITHELIAL_MESENCHYMAL_TRANSITION	-0.220332	0.00410652	Negative	Path14	N14
GBM	HALLMARK_OXIDATIVE_PHOSPHORYLATION	-0.203924	0.00801734	Negative	Path36	N36
GBM	HALLMARK_CHOLESTEROL_HOMEOSTASIS	-0.164881	0.0326971	Negative	Path9	N9
GBM	HALLMARK_TGF_BETA_SIGNALING	-0.16385	0.0338175	Negative	Path44	N44
GBM	HALLMARK_APICAL_SURFACE	-0.161396	0.0366143	Negative	Path6	N6
GBM	HALLMARK_PI3K_AKT_MTOR_SIGNALING	-0.151665	0.0497053	Negative	Path40	N40
GBM	HALLMARK_UV_RESPONSE_UP	-0.134205	0.0828534	Negative	Path48	N48
GBM	HALLMARK_ANDROGEN_RESPONSE	-0.129314	0.0947978	Negative	Path3	N3
GBM	HALLMARK_UV_RESPONSE_DN	-0.127574	0.0993652	Negative	Path47	N47
GBM	HALLMARK_APICAL_JUNCTION	-0.119967	0.121397	Negative	Path5	N5
GBM	HALLMARK_NOTCH_SIGNALING	-0.102586	0.185759	Negative	Path35	N35
GBM	HALLMARK_PANCREAS_BETA_CELLS	-0.0757198	0.329305	Negative	Path38	N38
GBM	HALLMARK_HEDGEHOG_SIGNALING	-0.0117478	0.879867	Negative	Path20	N20
GBM	HALLMARK_GLYCOLYSIS	-0.000309134	0.996827	Negative	Path19	N19
HSNC	HALLMARK_REACTIVE_OXYGEN_SPECIES_PATHWAY	-0.266793	1.25e-09	Negative	Path42	N42
HSNC	HALLMARK_PANCREAS_BETA_CELLS	-0.23666	8.07e-08	Negative	Path38	N38
HSNC	HALLMARK_P53_PATHWAY	-0.233872	1.15e-07	Negative	Path37	N37
HSNC	HALLMARK_MYOGENESIS	-0.217364	8.79e-07	Negative	Path34	N34
HSNC	HALLMARK_OXIDATIVE_PHOSPHORYLATION	-0.21589	1.05e-06	Negative	Path36	N36
HSNC	HALLMARK_COAGULATION	-0.207581	2.73e-06	Negative	Path10	N10
HSNC	HALLMARK_HYPOXIA	-0.167591	0.000161763	Negative	Path22	N22
HSNC	HALLMARK_XENOBIOTIC_METABOLISM	-0.159318	0.000338897	Negative	Path50	N50
HSNC	HALLMARK_ADIPOGENESIS	-0.156726	0.000424193	Negative	Path1	N1
HSNC	HALLMARK_NOTCH_SIGNALING	-0.13486	0.00246267	Negative	Path35	N35
HSNC	HALLMARK_EPITHELIAL_MESENCHYMAL_TRANSITION	-0.122143	0.00614213	Negative	Path14	N14
HSNC	HALLMARK_ANGIOGENESIS	-0.122128	0.00614853	Negative	Path4	N4
HSNC	HALLMARK_FATTY_ACID_METABOLISM	-0.102395	0.0217611	Negative	Path17	N17
HSNC	HALLMARK_BILE_ACID_METABOLISM	-0.0990465	0.0264799	Negative	Path8	N8
HSNC	HALLMARK_PEROXISOME	-0.0740951	0.0972631	Negative	Path39	N39
HSNC	HALLMARK_KRAS_SIGNALING_DN	-0.0563692	0.207371	Negative	Path28	N28
HSNC	HALLMARK_KRAS_SIGNALING_UP	-0.0370932	0.406935	Negative	Path29	N29
HSNC	HALLMARK_TNFA_SIGNALING_VIA_NFKB	-0.0256566	0.566301	Negative	Path45	N45
HSNC	HALLMARK_DNA_REPAIR	-0.00256123	0.954352	Negative	Path12	N12
KICH	HALLMARK_PANCREAS_BETA_CELLS	-0.293043	0.0178357	Negative	Path38	N38
KICH	HALLMARK_FATTY_ACID_METABOLISM	-0.226904	0.0691181	Negative	Path17	N17
KICH	HALLMARK_APICAL_SURFACE	-0.217573	0.0816808	Negative	Path6	N6
KICH	HALLMARK_XENOBIOTIC_METABOLISM	-0.213784	0.087271	Negative	Path50	N50
KICH	HALLMARK_ADIPOGENESIS	-0.212854	0.0886889	Negative	Path1	N1
KICH	HALLMARK_OXIDATIVE_PHOSPHORYLATION	-0.192722	0.124027	Negative	Path36	N36
KICH	HALLMARK_KRAS_SIGNALING_DN	-0.188849	0.131912	Negative	Path28	N28
KICH	HALLMARK_BILE_ACID_METABOLISM	-0.159927	0.203172	Negative	Path8	N8
KICH	HALLMARK_INTERFERON_ALPHA_RESPONSE	-0.157709	0.209593	Negative	Path26	N26
KICH	HALLMARK_P53_PATHWAY	-0.114631	0.363214	Negative	Path37	N37
KICH	HALLMARK_MYOGENESIS	-0.109041	0.387234	Negative	Path34	N34
KICH	HALLMARK_PEROXISOME	-0.101194	0.422505	Negative	Path39	N39
KICH	HALLMARK_APOPTOSIS	-0.09919	0.431797	Negative	Path7	N7
KICH	HALLMARK_INTERFERON_GAMMA_RESPONSE	-0.0980848	0.436971	Negative	Path27	N27
KICH	HALLMARK_TNFA_SIGNALING_VIA_NFKB	-0.0658371	0.602323	Negative	Path45	N45
KICH	HALLMARK_IL2_STAT5_SIGNALING	-0.0571506	0.65113	Negative	Path23	N23
KICH	HALLMARK_COMPLEMENT	-0.0448417	0.722822	Negative	Path11	N11
KICH	HALLMARK_ESTROGEN_RESPONSE_EARLY	-0.040392	0.749376	Negative	Path15	N15
KICH	HALLMARK_HEME_METABOLISM	-0.0263281	0.835087	Negative	Path21	N21
KICH	HALLMARK_KRAS_SIGNALING_UP	-0.023533	0.852387	Negative	Path29	N29
KICH	HALLMARK_INFLAMMATORY_RESPONSE	-0.0155038	0.902441	Negative	Path25	N25
KICH	HALLMARK_REACTIVE_OXYGEN_SPECIES_PATHWAY	-0.00971312	0.938789	Negative	Path42	N42
KIRC	HALLMARK_OXIDATIVE_PHOSPHORYLATION	-0.226712	1.15e-07	Negative	Path36	N36
KIRC	HALLMARK_FATTY_ACID_METABOLISM	-0.215445	4.88e-07	Negative	Path17	N17
KIRC	HALLMARK_ADIPOGENESIS	-0.211952	7.52e-07	Negative	Path1	N1
KIRC	HALLMARK_MYOGENESIS	-0.141124	0.00106421	Negative	Path34	N34
KIRC	HALLMARK_WNT_BETA_CATENIN_SIGNALING	-0.127188	0.00320907	Negative	Path49	N49
KIRC	HALLMARK_BILE_ACID_METABOLISM	-0.0857015	0.0475585	Negative	Path8	N8
KIRC	HALLMARK_TGF_BETA_SIGNALING	-0.0716051	0.09803	Negative	Path44	N44
KIRC	HALLMARK_HEME_METABOLISM	-0.0443212	0.306186	Negative	Path21	N21
KIRC	HALLMARK_ANGIOGENESIS	-0.0437485	0.312485	Negative	Path4	N4
KIRC	HALLMARK_REACTIVE_OXYGEN_SPECIES_PATHWAY	-0.0412854	0.340536	Negative	Path42	N42
KIRC	HALLMARK_PEROXISOME	-0.0396485	0.360041	Negative	Path39	N39
KIRC	HALLMARK_P53_PATHWAY	-0.0393948	0.363125	Negative	Path37	N37
KIRC	HALLMARK_NOTCH_SIGNALING	-0.0264938	0.540883	Negative	Path35	N35
KIRC	HALLMARK_PANCREAS_BETA_CELLS	-0.0184623	0.670055	Negative	Path38	N38
KIRC	HALLMARK_XENOBIOTIC_METABOLISM	-0.016192	0.708649	Negative	Path50	N50
KIRC	HALLMARK_CHOLESTEROL_HOMEOSTASIS	-0.000495134	0.990884	Negative	Path9	N9
KIRP	HALLMARK_OXIDATIVE_PHOSPHORYLATION	-0.357479	3.88e-10	Negative	Path36	N36
KIRP	HALLMARK_ADIPOGENESIS	-0.254694	1.17e-05	Negative	Path1	N1
KIRP	HALLMARK_REACTIVE_OXYGEN_SPECIES_PATHWAY	-0.247286	2.12e-05	Negative	Path42	N42
KIRP	HALLMARK_FATTY_ACID_METABOLISM	-0.225579	0.000109645	Negative	Path17	N17
KIRP	HALLMARK_XENOBIOTIC_METABOLISM	-0.188037	0.0013206	Negative	Path50	N50
KIRP	HALLMARK_MYOGENESIS	-0.157811	0.0071876	Negative	Path34	N34
KIRP	HALLMARK_P53_PATHWAY	-0.136961	0.0198464	Negative	Path37	N37
KIRP	HALLMARK_BILE_ACID_METABOLISM	-0.13192	0.0249143	Negative	Path8	N8
KIRP	HALLMARK_COAGULATION	-0.103443	0.0791518	Negative	Path10	N10
KIRP	HALLMARK_DNA_REPAIR	-0.101968	0.083549	Negative	Path12	N12
KIRP	HALLMARK_PEROXISOME	-0.0663383	0.260969	Negative	Path39	N39
KIRP	HALLMARK_ALLOGRAFT_REJECTION	-0.0643055	0.275897	Negative	Path2	N2
KIRP	HALLMARK_PANCREAS_BETA_CELLS	-0.0632855	0.2836	Negative	Path38	N38
KIRP	HALLMARK_UV_RESPONSE_UP	-0.0470609	0.425446	Negative	Path48	N48
KIRP	HALLMARK_INFLAMMATORY_RESPONSE	-0.0354617	0.548223	Negative	Path25	N25
KIRP	HALLMARK_HEME_METABOLISM	-0.0236493	0.688898	Negative	Path21	N21
KIRP	HALLMARK_IL2_STAT5_SIGNALING	-0.0200457	0.734358	Negative	Path23	N23
KIRP	HALLMARK_TNFA_SIGNALING_VIA_NFKB	-0.00360828	0.951299	Negative	Path45	N45
LAML	HALLMARK_TNFA_SIGNALING_VIA_NFKB	-0.27008	0.000797185	Negative	Path45	N45
LAML	HALLMARK_INTERFERON_ALPHA_RESPONSE	-0.266396	0.000945422	Negative	Path26	N26
LAML	HALLMARK_INTERFERON_GAMMA_RESPONSE	-0.247389	0.00219535	Negative	Path27	N27
LAML	HALLMARK_IL6_JAK_STAT3_SIGNALING	-0.229967	0.00450334	Negative	Path24	N24
LAML	HALLMARK_P53_PATHWAY	-0.216315	0.00763744	Negative	Path37	N37
LAML	HALLMARK_ALLOGRAFT_REJECTION	-0.214358	0.00821797	Negative	Path2	N2
LAML	HALLMARK_INFLAMMATORY_RESPONSE	-0.202131	0.0128128	Negative	Path25	N25
LAML	HALLMARK_COMPLEMENT	-0.183098	0.0244295	Negative	Path11	N11
LAML	HALLMARK_APOPTOSIS	-0.172019	0.0346853	Negative	Path7	N7
LAML	HALLMARK_NOTCH_SIGNALING	-0.171416	0.0353359	Negative	Path35	N35
LAML	HALLMARK_WNT_BETA_CATENIN_SIGNALING	-0.168761	0.0383194	Negative	Path49	N49
LAML	HALLMARK_REACTIVE_OXYGEN_SPECIES_PATHWAY	-0.161865	0.0470755	Negative	Path42	N42
LAML	HALLMARK_COAGULATION	-0.156248	0.0553851	Negative	Path10	N10
LAML	HALLMARK_TGF_BETA_SIGNALING	-0.11517	0.159081	Negative	Path44	N44
LAML	HALLMARK_IL2_STAT5_SIGNALING	-0.114522	0.161457	Negative	Path23	N23
LAML	HALLMARK_BILE_ACID_METABOLISM	-0.0940184	0.25086	Negative	Path8	N8
LAML	HALLMARK_MYOGENESIS	-0.0906532	0.268299	Negative	Path34	N34
LAML	HALLMARK_KRAS_SIGNALING_DN	-0.0759593	0.353933	Negative	Path28	N28
LAML	HALLMARK_CHOLESTEROL_HOMEOSTASIS	-0.0454477	0.579499	Negative	Path9	N9
LAML	HALLMARK_HYPOXIA	-0.0379452	0.643672	Negative	Path22	N22
LAML	HALLMARK_KRAS_SIGNALING_UP	-0.0243248	0.766872	Negative	Path29	N29
LAML	HALLMARK_APICAL_JUNCTION	-0.0221663	0.787042	Negative	Path5	N5
LAML	HALLMARK_UV_RESPONSE_UP	-0.00320858	0.96881	Negative	Path48	N48
LGG	HALLMARK_OXIDATIVE_PHOSPHORYLATION	-0.333469	3.33e-15	Negative	Path36	N36
LGG	HALLMARK_FATTY_ACID_METABOLISM	-0.272049	1.98e-10	Negative	Path17	N17
LGG	HALLMARK_PANCREAS_BETA_CELLS	-0.250666	5.06e-09	Negative	Path38	N38
LGG	HALLMARK_BILE_ACID_METABOLISM	-0.200721	3.27e-06	Negative	Path8	N8
LGG	HALLMARK_MYOGENESIS	-0.187948	1.35e-05	Negative	Path34	N34
LGG	HALLMARK_KRAS_SIGNALING_DN	-0.179986	3.13e-05	Negative	Path28	N28
LGG	HALLMARK_XENOBIOTIC_METABOLISM	-0.178213	3.75e-05	Negative	Path50	N50
LGG	HALLMARK_ADIPOGENESIS	-0.165179	0.000135431	Negative	Path1	N1
LGG	HALLMARK_HEME_METABOLISM	-0.156757	0.000295427	Negative	Path21	N21
LGG	HALLMARK_CHOLESTEROL_HOMEOSTASIS	-0.127091	0.0034108	Negative	Path9	N9
LGG	HALLMARK_HEDGEHOG_SIGNALING	-0.120589	0.00548436	Negative	Path20	N20
LGG	HALLMARK_ESTROGEN_RESPONSE_EARLY	-0.117358	0.00688856	Negative	Path15	N15
LGG	HALLMARK_P53_PATHWAY	-0.0639314	0.141983	Negative	Path37	N37
LGG	HALLMARK_UV_RESPONSE_UP	-0.036124	0.407015	Negative	Path48	N48
LGG	HALLMARK_REACTIVE_OXYGEN_SPECIES_PATHWAY	-0.0233543	0.591992	Negative	Path42	N42
LIHC	HALLMARK_ADIPOGENESIS	-0.520438	0	Negative	Path1	N1
LIHC	HALLMARK_OXIDATIVE_PHOSPHORYLATION	-0.515644	0	Negative	Path36	N36
LIHC	HALLMARK_FATTY_ACID_METABOLISM	-0.489883	0	Negative	Path17	N17
LIHC	HALLMARK_XENOBIOTIC_METABOLISM	-0.460108	0	Negative	Path50	N50
LIHC	HALLMARK_COAGULATION	-0.415301	0	Negative	Path10	N10
LIHC	HALLMARK_BILE_ACID_METABOLISM	-0.408675	2.22e-16	Negative	Path8	N8
LIHC	HALLMARK_REACTIVE_OXYGEN_SPECIES_PATHWAY	-0.357543	1.02e-12	Negative	Path42	N42
LIHC	HALLMARK_HEME_METABOLISM	-0.336711	2.29e-11	Negative	Path21	N21
LIHC	HALLMARK_PEROXISOME	-0.328069	7.81e-11	Negative	Path39	N39
LIHC	HALLMARK_MYOGENESIS	-0.249119	1.07e-06	Negative	Path34	N34
LIHC	HALLMARK_PANCREAS_BETA_CELLS	-0.225421	1.07e-05	Negative	Path38	N38
LIHC	HALLMARK_P53_PATHWAY	-0.215348	2.67e-05	Negative	Path37	N37
LIHC	HALLMARK_KRAS_SIGNALING_UP	-0.172971	0.000781502	Negative	Path29	N29
LIHC	HALLMARK_ESTROGEN_RESPONSE_EARLY	-0.164381	0.00142246	Negative	Path15	N15
LIHC	HALLMARK_KRAS_SIGNALING_DN	-0.159774	0.00193859	Negative	Path28	N28
LIHC	HALLMARK_IL2_STAT5_SIGNALING	-0.158931	0.00204988	Negative	Path23	N23
LIHC	HALLMARK_HYPOXIA	-0.102276	0.0480995	Negative	Path22	N22
LIHC	HALLMARK_ANGIOGENESIS	-0.0923644	0.074411	Negative	Path4	N4
LIHC	HALLMARK_COMPLEMENT	-0.0831417	0.108432	Negative	Path11	N11
LIHC	HALLMARK_TNFA_SIGNALING_VIA_NFKB	-0.0759382	0.142709	Negative	Path45	N45
LIHC	HALLMARK_CHOLESTEROL_HOMEOSTASIS	-0.0751468	0.146931	Negative	Path9	N9
LIHC	HALLMARK_ESTROGEN_RESPONSE_LATE	-0.0665537	0.199071	Negative	Path16	N16
LIHC	HALLMARK_INFLAMMATORY_RESPONSE	-0.0500207	0.334685	Negative	Path25	N25
LIHC	HALLMARK_INTERFERON_GAMMA_RESPONSE	-0.0435305	0.401234	Negative	Path27	N27
LIHC	HALLMARK_MYC_TARGETS_V2	-0.042802	0.409168	Negative	Path33	N33
LIHC	HALLMARK_IL6_JAK_STAT3_SIGNALING	-0.0385132	0.457728	Negative	Path24	N24
LIHC	HALLMARK_ALLOGRAFT_REJECTION	-0.0319486	0.537931	Negative	Path2	N2
LIHC	HALLMARK_UV_RESPONSE_DN	-0.0305669	0.555664	Negative	Path47	N47
LIHC	HALLMARK_ANDROGEN_RESPONSE	-0.0304749	0.556855	Negative	Path3	N3
LIHC	HALLMARK_UV_RESPONSE_UP	-0.0166141	0.748781	Negative	Path48	N48
LIHC	HALLMARK_INTERFERON_ALPHA_RESPONSE	-0.0163948	0.751987	Negative	Path26	N26
LIHC	HALLMARK_EPITHELIAL_MESENCHYMAL_TRANSITION	-0.000203629	0.996868	Negative	Path14	N14
LUAD	HALLMARK_BILE_ACID_METABOLISM	-0.407055	0	Negative	Path8	N8
LUAD	HALLMARK_P53_PATHWAY	-0.35717	0	Negative	Path37	N37
LUAD	HALLMARK_HEME_METABOLISM	-0.34174	8.88e-16	Negative	Path21	N21
LUAD	HALLMARK_MYOGENESIS	-0.324378	2.35e-14	Negative	Path34	N34
LUAD	HALLMARK_COAGULATION	-0.287263	1.89e-11	Negative	Path10	N10
LUAD	HALLMARK_XENOBIOTIC_METABOLISM	-0.281329	5.03e-11	Negative	Path50	N50
LUAD	HALLMARK_NOTCH_SIGNALING	-0.273625	1.74e-10	Negative	Path35	N35
LUAD	HALLMARK_ADIPOGENESIS	-0.250155	6.02e-09	Negative	Path1	N1
LUAD	HALLMARK_KRAS_SIGNALING_DN	-0.241266	2.1e-08	Negative	Path28	N28
LUAD	HALLMARK_PEROXISOME	-0.239848	2.56e-08	Negative	Path39	N39
LUAD	HALLMARK_WNT_BETA_CATENIN_SIGNALING	-0.236441	4.07e-08	Negative	Path49	N49
LUAD	HALLMARK_ESTROGEN_RESPONSE_EARLY	-0.228131	1.23e-07	Negative	Path15	N15
LUAD	HALLMARK_FATTY_ACID_METABOLISM	-0.217576	4.69e-07	Negative	Path17	N17
LUAD	HALLMARK_PANCREAS_BETA_CELLS	-0.19176	9.48e-06	Negative	Path38	N38
LUAD	HALLMARK_HEDGEHOG_SIGNALING	-0.184035	2.17e-05	Negative	Path20	N20
LUAD	HALLMARK_TGF_BETA_SIGNALING	-0.164642	0.000148876	Negative	Path44	N44
LUAD	HALLMARK_UV_RESPONSE_DN	-0.163027	0.000173189	Negative	Path47	N47
LUAD	HALLMARK_KRAS_SIGNALING_UP	-0.106076	0.0149371	Negative	Path29	N29
LUAD	HALLMARK_IL2_STAT5_SIGNALING	-0.0857993	0.0492147	Negative	Path23	N23
LUAD	HALLMARK_ESTROGEN_RESPONSE_LATE	-0.0683177	0.117595	Negative	Path16	N16
LUAD	HALLMARK_APICAL_JUNCTION	-0.0457885	0.294549	Negative	Path5	N5
LUAD	HALLMARK_ANGIOGENESIS	-0.0425652	0.329888	Negative	Path4	N4
LUAD	HALLMARK_REACTIVE_OXYGEN_SPECIES_PATHWAY	-0.0225563	0.605746	Negative	Path42	N42
LUAD	HALLMARK_APOPTOSIS	-0.0207397	0.635088	Negative	Path7	N7
LUAD	HALLMARK_APICAL_SURFACE	-0.013196	0.762699	Negative	Path6	N6
LUAD	HALLMARK_TNFA_SIGNALING_VIA_NFKB	-0.0120243	0.783219	Negative	Path45	N45
LUAD	HALLMARK_IL6_JAK_STAT3_SIGNALING	-0.00409032	0.925437	Negative	Path24	N24
LUAD	HALLMARK_OXIDATIVE_PHOSPHORYLATION	-0.00321862	0.941295	Negative	Path36	N36
LUSC	HALLMARK_MYOGENESIS	-0.426184	0	Negative	Path34	N34
LUSC	HALLMARK_COAGULATION	-0.311472	9.86e-13	Negative	Path10	N10
LUSC	HALLMARK_APICAL_JUNCTION	-0.282556	1.19e-10	Negative	Path5	N5
LUSC	HALLMARK_EPITHELIAL_MESENCHYMAL_TRANSITION	-0.257531	4.95e-09	Negative	Path14	N14
LUSC	HALLMARK_ANGIOGENESIS	-0.257513	4.96e-09	Negative	Path4	N4
LUSC	HALLMARK_UV_RESPONSE_DN	-0.250685	1.28e-08	Negative	Path47	N47
LUSC	HALLMARK_HEDGEHOG_SIGNALING	-0.240787	4.85e-08	Negative	Path20	N20
LUSC	HALLMARK_HYPOXIA	-0.239081	6.07e-08	Negative	Path22	N22
LUSC	HALLMARK_PANCREAS_BETA_CELLS	-0.238949	6.17e-08	Negative	Path38	N38
LUSC	HALLMARK_P53_PATHWAY	-0.230342	1.86e-07	Negative	Path37	N37
LUSC	HALLMARK_KRAS_SIGNALING_UP	-0.225878	3.23e-07	Negative	Path29	N29
LUSC	HALLMARK_TGF_BETA_SIGNALING	-0.224215	3.96e-07	Negative	Path44	N44
LUSC	HALLMARK_NOTCH_SIGNALING	-0.219575	6.94e-07	Negative	Path35	N35
LUSC	HALLMARK_TNFA_SIGNALING_VIA_NFKB	-0.211668	1.75e-06	Negative	Path45	N45
LUSC	HALLMARK_KRAS_SIGNALING_DN	-0.209645	2.21e-06	Negative	Path28	N28
LUSC	HALLMARK_IL2_STAT5_SIGNALING	-0.196146	9.76e-06	Negative	Path23	N23
LUSC	HALLMARK_ESTROGEN_RESPONSE_EARLY	-0.191414	1.61e-05	Negative	Path15	N15
LUSC	HALLMARK_WNT_BETA_CATENIN_SIGNALING	-0.179305	5.43e-05	Negative	Path49	N49
LUSC	HALLMARK_APOPTOSIS	-0.174228	8.85e-05	Negative	Path7	N7
LUSC	HALLMARK_COMPLEMENT	-0.168574	0.00015008	Negative	Path11	N11
LUSC	HALLMARK_APICAL_SURFACE	-0.152143	0.000633534	Negative	Path6	N6
LUSC	HALLMARK_BILE_ACID_METABOLISM	-0.144494	0.00118212	Negative	Path8	N8
LUSC	HALLMARK_INFLAMMATORY_RESPONSE	-0.141396	0.00150918	Negative	Path25	N25
LUSC	HALLMARK_XENOBIOTIC_METABOLISM	-0.140543	0.00161281	Negative	Path50	N50
LUSC	HALLMARK_IL6_JAK_STAT3_SIGNALING	-0.140434	0.00162648	Negative	Path24	N24
LUSC	HALLMARK_HEME_METABOLISM	-0.135382	0.00239189	Negative	Path21	N21
LUSC	HALLMARK_ALLOGRAFT_REJECTION	-0.072958	0.102866	Negative	Path2	N2
LUSC	HALLMARK_ESTROGEN_RESPONSE_LATE	-0.0593942	0.184418	Negative	Path16	N16
LUSC	HALLMARK_INTERFERON_GAMMA_RESPONSE	-0.048709	0.276516	Negative	Path27	N27
LUSC	HALLMARK_ANDROGEN_RESPONSE	-0.0403069	0.367959	Negative	Path3	N3
MESO	HALLMARK_BILE_ACID_METABOLISM	-0.38789	0.000224176	Negative	Path8	N8
MESO	HALLMARK_COAGULATION	-0.293055	0.00617556	Negative	Path10	N10
MESO	HALLMARK_XENOBIOTIC_METABOLISM	-0.280689	0.0088507	Negative	Path50	N50
MESO	HALLMARK_FATTY_ACID_METABOLISM	-0.277076	0.00980368	Negative	Path17	N17
MESO	HALLMARK_ADIPOGENESIS	-0.228618	0.0342411	Negative	Path1	N1
MESO	HALLMARK_OXIDATIVE_PHOSPHORYLATION	-0.21913	0.0426518	Negative	Path36	N36
MESO	HALLMARK_P53_PATHWAY	-0.210359	0.0518889	Negative	Path37	N37
MESO	HALLMARK_ESTROGEN_RESPONSE_EARLY	-0.204567	0.0588449	Negative	Path15	N15
MESO	HALLMARK_HEME_METABOLISM	-0.19271	0.0754573	Negative	Path21	N21
MESO	HALLMARK_MYOGENESIS	-0.155098	0.153893	Negative	Path34	N34
MESO	HALLMARK_ESTROGEN_RESPONSE_LATE	-0.137132	0.20801	Negative	Path16	N16
MESO	HALLMARK_PEROXISOME	-0.118008	0.279193	Negative	Path39	N39
MESO	HALLMARK_KRAS_SIGNALING_UP	-0.0884686	0.417935	Negative	Path29	N29
MESO	HALLMARK_PANCREAS_BETA_CELLS	-0.0555407	0.611511	Negative	Path38	N38
MESO	HALLMARK_KRAS_SIGNALING_DN	-0.0540372	0.621201	Negative	Path28	N28
MESO	HALLMARK_TNFA_SIGNALING_VIA_NFKB	-0.01964	0.857556	Negative	Path45	N45
MESO	HALLMARK_NOTCH_SIGNALING	-0.0180484	0.868993	Negative	Path35	N35
MESO	HALLMARK_REACTIVE_OXYGEN_SPECIES_PATHWAY	-0.0100659	0.926711	Negative	Path42	N42
OV	HALLMARK_MYOGENESIS	-0.247094	1.11e-06	Negative	Path34	N34
OV	HALLMARK_NOTCH_SIGNALING	-0.199706	9.06e-05	Negative	Path35	N35
OV	HALLMARK_COAGULATION	-0.186832	0.00025472	Negative	Path10	N10
OV	HALLMARK_WNT_BETA_CATENIN_SIGNALING	-0.140041	0.0063186	Negative	Path49	N49
OV	HALLMARK_PANCREAS_BETA_CELLS	-0.139812	0.00640577	Negative	Path38	N38
OV	HALLMARK_UV_RESPONSE_DN	-0.10758	0.0363033	Negative	Path47	N47
OV	HALLMARK_EPITHELIAL_MESENCHYMAL_TRANSITION	-0.0959989	0.0618961	Negative	Path14	N14
OV	HALLMARK_P53_PATHWAY	-0.0809128	0.115816	Negative	Path37	N37
OV	HALLMARK_TGF_BETA_SIGNALING	-0.0758665	0.140425	Negative	Path44	N44
OV	HALLMARK_APICAL_JUNCTION	-0.0663135	0.197697	Negative	Path5	N5
OV	HALLMARK_KRAS_SIGNALING_UP	-0.0330499	0.521222	Negative	Path29	N29
OV	HALLMARK_KRAS_SIGNALING_DN	-0.0231931	0.652646	Negative	Path28	N28
OV	HALLMARK_APICAL_SURFACE	-0.0165097	0.748688	Negative	Path6	N6
OV	HALLMARK_HEDGEHOG_SIGNALING	-0.0153851	0.765288	Negative	Path20	N20
OV	HALLMARK_ANGIOGENESIS	-0.0106722	0.835944	Negative	Path4	N4
PAAD	HALLMARK_PANCREAS_BETA_CELLS	-0.353195	1.33e-06	Negative	Path38	N38
PAAD	HALLMARK_MYOGENESIS	-0.256906	0.000536803	Negative	Path34	N34
PAAD	HALLMARK_HEDGEHOG_SIGNALING	-0.197203	0.00832882	Negative	Path20	N20
PAAD	HALLMARK_KRAS_SIGNALING_DN	-0.156094	0.0374662	Negative	Path28	N28
PAAD	HALLMARK_ANGIOGENESIS	-0.155637	0.0380342	Negative	Path4	N4
PAAD	HALLMARK_BILE_ACID_METABOLISM	-0.131202	0.0808674	Negative	Path8	N8
PAAD	HALLMARK_WNT_BETA_CATENIN_SIGNALING	-0.0962841	0.201069	Negative	Path49	N49
PAAD	HALLMARK_HEME_METABOLISM	-0.0930525	0.216678	Negative	Path21	N21
PAAD	HALLMARK_COAGULATION	-0.0662663	0.379488	Negative	Path10	N10
PAAD	HALLMARK_OXIDATIVE_PHOSPHORYLATION	-0.0473003	0.530679	Negative	Path36	N36
PAAD	HALLMARK_KRAS_SIGNALING_UP	-0.0206184	0.784718	Negative	Path29	N29
PAAD	HALLMARK_XENOBIOTIC_METABOLISM	-0.0110089	0.884042	Negative	Path50	N50
PAAD	HALLMARK_ALLOGRAFT_REJECTION	-0.00277829	0.97064	Negative	Path2	N2
PCPG	HALLMARK_OXIDATIVE_PHOSPHORYLATION	-0.301273	3.41e-05	Negative	Path36	N36
PCPG	HALLMARK_UV_RESPONSE_UP	-0.298798	3.98e-05	Negative	Path48	N48
PCPG	HALLMARK_CHOLESTEROL_HOMEOSTASIS	-0.292636	5.82e-05	Negative	Path9	N9
PCPG	HALLMARK_REACTIVE_OXYGEN_SPECIES_PATHWAY	-0.268538	0.000237319	Negative	Path42	N42
PCPG	HALLMARK_FATTY_ACID_METABOLISM	-0.219926	0.00277674	Negative	Path17	N17
PCPG	HALLMARK_DNA_REPAIR	-0.210644	0.00420716	Negative	Path12	N12
PCPG	HALLMARK_XENOBIOTIC_METABOLISM	-0.207269	0.00487301	Negative	Path50	N50
PCPG	HALLMARK_MYC_TARGETS_V2	-0.186439	0.0115039	Negative	Path33	N33
PCPG	HALLMARK_ADIPOGENESIS	-0.182799	0.0132561	Negative	Path1	N1
PCPG	HALLMARK_P53_PATHWAY	-0.17064	0.0209147	Negative	Path37	N37
PCPG	HALLMARK_TNFA_SIGNALING_VIA_NFKB	-0.16171	0.0287424	Negative	Path45	N45
PCPG	HALLMARK_KRAS_SIGNALING_DN	-0.160176	0.0303131	Negative	Path28	N28
PCPG	HALLMARK_IL2_STAT5_SIGNALING	-0.125641	0.0901286	Negative	Path23	N23
PCPG	HALLMARK_PEROXISOME	-0.117029	0.114631	Negative	Path39	N39
PCPG	HALLMARK_MYOGENESIS	-0.107115	0.148949	Negative	Path34	N34
PCPG	HALLMARK_COAGULATION	-0.105216	0.156331	Negative	Path10	N10
PCPG	HALLMARK_ALLOGRAFT_REJECTION	-0.098645	0.183999	Negative	Path2	N2
PCPG	HALLMARK_INFLAMMATORY_RESPONSE	-0.0922352	0.214298	Negative	Path25	N25
PCPG	HALLMARK_INTERFERON_GAMMA_RESPONSE	-0.085201	0.251478	Negative	Path27	N27
PCPG	HALLMARK_PANCREAS_BETA_CELLS	-0.0747298	0.314702	Negative	Path38	N38
PCPG	HALLMARK_ESTROGEN_RESPONSE_LATE	-0.0703082	0.344268	Negative	Path16	N16
PCPG	HALLMARK_IL6_JAK_STAT3_SIGNALING	-0.0668331	0.3687	Negative	Path24	N24
PCPG	HALLMARK_HYPOXIA	-0.0575955	0.43867	Negative	Path22	N22
PCPG	HALLMARK_INTERFERON_ALPHA_RESPONSE	-0.0479823	0.518917	Negative	Path26	N26
PCPG	HALLMARK_KRAS_SIGNALING_UP	-0.0401277	0.589656	Negative	Path29	N29
PCPG	HALLMARK_MTORC1_SIGNALING	-0.0373969	0.615242	Negative	Path31	N31
PCPG	HALLMARK_COMPLEMENT	-0.0285509	0.701229	Negative	Path11	N11
PCPG	HALLMARK_BILE_ACID_METABOLISM	-0.0151697	0.838496	Negative	Path8	N8
PCPG	HALLMARK_ESTROGEN_RESPONSE_EARLY	-0.0144506	0.846054	Negative	Path15	N15
PCPG	HALLMARK_APOPTOSIS	-0.012979	0.861566	Negative	Path7	N7
PRAD	HALLMARK_MYOGENESIS	-0.499278	0	Negative	Path34	N34
PRAD	HALLMARK_P53_PATHWAY	-0.427753	0	Negative	Path37	N37
PRAD	HALLMARK_REACTIVE_OXYGEN_SPECIES_PATHWAY	-0.415601	0	Negative	Path42	N42
PRAD	HALLMARK_XENOBIOTIC_METABOLISM	-0.387638	0	Negative	Path50	N50
PRAD	HALLMARK_COAGULATION	-0.382998	0	Negative	Path10	N10
PRAD	HALLMARK_KRAS_SIGNALING_DN	-0.379699	0	Negative	Path28	N28
PRAD	HALLMARK_HYPOXIA	-0.355918	2.22e-16	Negative	Path22	N22
PRAD	HALLMARK_NOTCH_SIGNALING	-0.334998	1.51e-14	Negative	Path35	N35
PRAD	HALLMARK_APICAL_SURFACE	-0.328635	4.97e-14	Negative	Path6	N6
PRAD	HALLMARK_UV_RESPONSE_UP	-0.31946	2.66e-13	Negative	Path48	N48
PRAD	HALLMARK_ADIPOGENESIS	-0.303486	4.32e-12	Negative	Path1	N1
PRAD	HALLMARK_ESTROGEN_RESPONSE_LATE	-0.298916	9.3e-12	Negative	Path16	N16
PRAD	HALLMARK_APICAL_JUNCTION	-0.288968	4.71e-11	Negative	Path5	N5
PRAD	HALLMARK_EPITHELIAL_MESENCHYMAL_TRANSITION	-0.250039	1.5e-08	Negative	Path14	N14
PRAD	HALLMARK_APOPTOSIS	-0.245989	2.59e-08	Negative	Path7	N7
PRAD	HALLMARK_OXIDATIVE_PHOSPHORYLATION	-0.241123	4.94e-08	Negative	Path36	N36
PRAD	HALLMARK_FATTY_ACID_METABOLISM	-0.229086	2.3e-07	Negative	Path17	N17
PRAD	HALLMARK_ESTROGEN_RESPONSE_EARLY	-0.183028	3.9e-05	Negative	Path15	N15
PRAD	HALLMARK_TNFA_SIGNALING_VIA_NFKB	-0.182325	4.19e-05	Negative	Path45	N45
PRAD	HALLMARK_PANCREAS_BETA_CELLS	-0.173599	9.71e-05	Negative	Path38	N38
PRAD	HALLMARK_IL2_STAT5_SIGNALING	-0.167562	0.000169719	Negative	Path23	N23
PRAD	HALLMARK_COMPLEMENT	-0.165421	0.000205989	Negative	Path11	N11
PRAD	HALLMARK_ANGIOGENESIS	-0.162554	0.000265985	Negative	Path4	N4
PRAD	HALLMARK_BILE_ACID_METABOLISM	-0.148945	0.000845476	Negative	Path8	N8
PRAD	HALLMARK_PEROXISOME	-0.127471	0.00434464	Negative	Path39	N39
PRAD	HALLMARK_DNA_REPAIR	-0.125339	0.00504886	Negative	Path12	N12
PRAD	HALLMARK_KRAS_SIGNALING_UP	-0.122238	0.00625679	Negative	Path29	N29
PRAD	HALLMARK_WNT_BETA_CATENIN_SIGNALING	-0.101212	0.0237562	Negative	Path49	N49
PRAD	HALLMARK_ALLOGRAFT_REJECTION	-0.0998175	0.0257652	Negative	Path2	N2
PRAD	HALLMARK_IL6_JAK_STAT3_SIGNALING	-0.0986755	0.0275175	Negative	Path24	N24
PRAD	HALLMARK_INTERFERON_GAMMA_RESPONSE	-0.0833491	0.0628222	Negative	Path27	N27
PRAD	HALLMARK_INFLAMMATORY_RESPONSE	-0.0816779	0.0683006	Negative	Path25	N25
PRAD	HALLMARK_INTERFERON_ALPHA_RESPONSE	-0.0783801	0.08026	Negative	Path26	N26
PRAD	HALLMARK_GLYCOLYSIS	-0.0741456	0.0980441	Negative	Path19	N19
PRAD	HALLMARK_CHOLESTEROL_HOMEOSTASIS	-0.0640259	0.153261	Negative	Path9	N9
PRAD	HALLMARK_UV_RESPONSE_DN	-0.0216598	0.629318	Negative	Path47	N47
READ	HALLMARK_KRAS_SIGNALING_DN	-0.507065	2.7e-12	Negative	Path28	N28
READ	HALLMARK_MYOGENESIS	-0.49196	1.46e-11	Negative	Path34	N34
READ	HALLMARK_COAGULATION	-0.478897	5.89e-11	Negative	Path10	N10
READ	HALLMARK_APICAL_SURFACE	-0.371599	7.64e-07	Negative	Path6	N6
READ	HALLMARK_HEDGEHOG_SIGNALING	-0.36207	1.52e-06	Negative	Path20	N20
READ	HALLMARK_APICAL_JUNCTION	-0.355246	2.47e-06	Negative	Path5	N5
READ	HALLMARK_NOTCH_SIGNALING	-0.354927	2.52e-06	Negative	Path35	N35
READ	HALLMARK_WNT_BETA_CATENIN_SIGNALING	-0.340315	6.8e-06	Negative	Path49	N49
READ	HALLMARK_ESTROGEN_RESPONSE_EARLY	-0.329664	1.36e-05	Negative	Path15	N15
READ	HALLMARK_EPITHELIAL_MESENCHYMAL_TRANSITION	-0.328268	1.48e-05	Negative	Path14	N14
READ	HALLMARK_HYPOXIA	-0.316257	3.13e-05	Negative	Path22	N22
READ	HALLMARK_XENOBIOTIC_METABOLISM	-0.302384	7.14e-05	Negative	Path50	N50
READ	HALLMARK_ANGIOGENESIS	-0.295648	0.000104887	Negative	Path4	N4
READ	HALLMARK_BILE_ACID_METABOLISM	-0.284946	0.000189715	Negative	Path8	N8
READ	HALLMARK_P53_PATHWAY	-0.253569	0.000944915	Negative	Path37	N37
READ	HALLMARK_TGF_BETA_SIGNALING	-0.241174	0.00169105	Negative	Path44	N44
READ	HALLMARK_KRAS_SIGNALING_UP	-0.241155	0.00169254	Negative	Path29	N29
READ	HALLMARK_IL2_STAT5_SIGNALING	-0.20325	0.00842881	Negative	Path23	N23
READ	HALLMARK_COMPLEMENT	-0.175289	0.0234642	Negative	Path11	N11
READ	HALLMARK_HEME_METABOLISM	-0.161077	0.0375679	Negative	Path21	N21
READ	HALLMARK_TNFA_SIGNALING_VIA_NFKB	-0.156803	0.0430061	Negative	Path45	N45
READ	HALLMARK_APOPTOSIS	-0.155059	0.045406	Negative	Path7	N7
READ	HALLMARK_UV_RESPONSE_DN	-0.148176	0.0560002	Negative	Path47	N47
READ	HALLMARK_ESTROGEN_RESPONSE_LATE	-0.144301	0.0628116	Negative	Path16	N16
READ	HALLMARK_INFLAMMATORY_RESPONSE	-0.104583	0.178609	Negative	Path25	N25
READ	HALLMARK_IL6_JAK_STAT3_SIGNALING	-0.100403	0.196699	Negative	Path24	N24
READ	HALLMARK_PANCREAS_BETA_CELLS	-0.0834331	0.283736	Negative	Path38	N38
READ	HALLMARK_ADIPOGENESIS	-0.0369676	0.635286	Negative	Path1	N1
READ	HALLMARK_ALLOGRAFT_REJECTION	-0.0344816	0.65821	Negative	Path2	N2
READ	HALLMARK_INTERFERON_GAMMA_RESPONSE	-0.0132913	0.864634	Negative	Path27	N27
SARC	HALLMARK_BILE_ACID_METABOLISM	-0.364122	1.15e-09	Negative	Path8	N8
SARC	HALLMARK_P53_PATHWAY	-0.35277	4.01e-09	Negative	Path37	N37
SARC	HALLMARK_ADIPOGENESIS	-0.317165	1.48e-07	Negative	Path1	N1
SARC	HALLMARK_XENOBIOTIC_METABOLISM	-0.308213	3.41e-07	Negative	Path50	N50
SARC	HALLMARK_ESTROGEN_RESPONSE_EARLY	-0.295124	1.1e-06	Negative	Path15	N15
SARC	HALLMARK_KRAS_SIGNALING_UP	-0.291353	1.53e-06	Negative	Path29	N29
SARC	HALLMARK_NOTCH_SIGNALING	-0.290905	1.59e-06	Negative	Path35	N35
SARC	HALLMARK_COAGULATION	-0.247981	4.78e-05	Negative	Path10	N10
SARC	HALLMARK_PEROXISOME	-0.238967	9.09e-05	Negative	Path39	N39
SARC	HALLMARK_OXIDATIVE_PHOSPHORYLATION	-0.225591	0.000225403	Negative	Path36	N36
SARC	HALLMARK_MYOGENESIS	-0.206275	0.000763912	Negative	Path34	N34
SARC	HALLMARK_IL2_STAT5_SIGNALING	-0.1951	0.00147516	Negative	Path23	N23
SARC	HALLMARK_KRAS_SIGNALING_DN	-0.176752	0.00403444	Negative	Path28	N28
SARC	HALLMARK_APICAL_SURFACE	-0.172595	0.00500386	Negative	Path6	N6
SARC	HALLMARK_PANCREAS_BETA_CELLS	-0.170887	0.00545962	Negative	Path38	N38
SARC	HALLMARK_IL6_JAK_STAT3_SIGNALING	-0.160409	0.00916324	Negative	Path24	N24
SARC	HALLMARK_ALLOGRAFT_REJECTION	-0.160014	0.00933873	Negative	Path2	N2
SARC	HALLMARK_HEME_METABOLISM	-0.159635	0.00950984	Negative	Path21	N21
SARC	HALLMARK_WNT_BETA_CATENIN_SIGNALING	-0.154122	0.0123321	Negative	Path49	N49
SARC	HALLMARK_TNFA_SIGNALING_VIA_NFKB	-0.153626	0.0126187	Negative	Path45	N45
SARC	HALLMARK_INFLAMMATORY_RESPONSE	-0.14404	0.0194383	Negative	Path25	N25
SARC	HALLMARK_FATTY_ACID_METABOLISM	-0.139378	0.0237831	Negative	Path17	N17
SARC	HALLMARK_ESTROGEN_RESPONSE_LATE	-0.138605	0.0245793	Negative	Path16	N16
SARC	HALLMARK_REACTIVE_OXYGEN_SPECIES_PATHWAY	-0.134454	0.0292571	Negative	Path42	N42
SARC	HALLMARK_COMPLEMENT	-0.131906	0.0324907	Negative	Path11	N11
SARC	HALLMARK_APOPTOSIS	-0.130056	0.0350244	Negative	Path7	N7
SARC	HALLMARK_INTERFERON_GAMMA_RESPONSE	-0.11866	0.0546086	Negative	Path27	N27
SARC	HALLMARK_ANGIOGENESIS	-0.116544	0.0590993	Negative	Path4	N4
SARC	HALLMARK_HEDGEHOG_SIGNALING	-0.10673	0.0840668	Negative	Path20	N20
SARC	HALLMARK_HYPOXIA	-0.105137	0.0888242	Negative	Path22	N22
SARC	HALLMARK_APICAL_JUNCTION	-0.0918258	0.137488	Negative	Path5	N5
SARC	HALLMARK_TGF_BETA_SIGNALING	-0.0732818	0.236269	Negative	Path44	N44
SARC	HALLMARK_INTERFERON_ALPHA_RESPONSE	-0.0644156	0.297991	Negative	Path26	N26
SKCM	HALLMARK_P53_PATHWAY	-0.371462	0	Negative	Path37	N37
SKCM	HALLMARK_MYOGENESIS	-0.347068	8.88e-15	Negative	Path34	N34
SKCM	HALLMARK_COAGULATION	-0.293649	8.04e-11	Negative	Path10	N10
SKCM	HALLMARK_XENOBIOTIC_METABOLISM	-0.26169	8.17e-09	Negative	Path50	N50
SKCM	HALLMARK_KRAS_SIGNALING_DN	-0.257752	1.39e-08	Negative	Path28	N28
SKCM	HALLMARK_ESTROGEN_RESPONSE_EARLY	-0.239522	1.43e-07	Negative	Path15	N15
SKCM	HALLMARK_APICAL_SURFACE	-0.225031	8.05e-07	Negative	Path6	N6
SKCM	HALLMARK_BILE_ACID_METABOLISM	-0.207672	5.5e-06	Negative	Path8	N8
SKCM	HALLMARK_WNT_BETA_CATENIN_SIGNALING	-0.201452	1.05e-05	Negative	Path49	N49
SKCM	HALLMARK_ANGIOGENESIS	-0.197261	1.62e-05	Negative	Path4	N4
SKCM	HALLMARK_ESTROGEN_RESPONSE_LATE	-0.181824	7.23e-05	Negative	Path16	N16
SKCM	HALLMARK_APICAL_JUNCTION	-0.181407	7.51e-05	Negative	Path5	N5
SKCM	HALLMARK_HYPOXIA	-0.167804	0.000254135	Negative	Path22	N22
SKCM	HALLMARK_NOTCH_SIGNALING	-0.161812	0.000422409	Negative	Path35	N35
SKCM	HALLMARK_REACTIVE_OXYGEN_SPECIES_PATHWAY	-0.148615	0.00121758	Negative	Path42	N42
SKCM	HALLMARK_EPITHELIAL_MESENCHYMAL_TRANSITION	-0.129538	0.00486718	Negative	Path14	N14
SKCM	HALLMARK_TNFA_SIGNALING_VIA_NFKB	-0.123033	0.00751309	Negative	Path45	N45
SKCM	HALLMARK_ADIPOGENESIS	-0.123031	0.00751438	Negative	Path1	N1
SKCM	HALLMARK_KRAS_SIGNALING_UP	-0.111101	0.0158551	Negative	Path29	N29
SKCM	HALLMARK_IL6_JAK_STAT3_SIGNALING	-0.110172	0.0167597	Negative	Path24	N24
SKCM	HALLMARK_IL2_STAT5_SIGNALING	-0.103805	0.0242637	Negative	Path23	N23
SKCM	HALLMARK_HEDGEHOG_SIGNALING	-0.100324	0.0294801	Negative	Path20	N20
SKCM	HALLMARK_APOPTOSIS	-0.0997623	0.0304072	Negative	Path7	N7
SKCM	HALLMARK_INFLAMMATORY_RESPONSE	-0.0795631	0.0845512	Negative	Path25	N25
SKCM	HALLMARK_PANCREAS_BETA_CELLS	-0.0784742	0.0889075	Negative	Path38	N38
SKCM	HALLMARK_OXIDATIVE_PHOSPHORYLATION	-0.0775648	0.0926826	Negative	Path36	N36
SKCM	HALLMARK_COMPLEMENT	-0.0749732	0.104147	Negative	Path11	N11
SKCM	HALLMARK_FATTY_ACID_METABOLISM	-0.0702856	0.127707	Negative	Path17	N17
SKCM	HALLMARK_UV_RESPONSE_UP	-0.0686906	0.136604	Negative	Path48	N48
SKCM	HALLMARK_CHOLESTEROL_HOMEOSTASIS	-0.0678835	0.141284	Negative	Path9	N9
SKCM	HALLMARK_ALLOGRAFT_REJECTION	-0.0565618	0.220479	Negative	Path2	N2
SKCM	HALLMARK_HEME_METABOLISM	-0.0449991	0.329811	Negative	Path21	N21
SKCM	HALLMARK_INTERFERON_GAMMA_RESPONSE	-0.0310358	0.50163	Negative	Path27	N27
SKCM	HALLMARK_INTERFERON_ALPHA_RESPONSE	-0.0219963	0.633957	Negative	Path26	N26
SKCM	HALLMARK_PEROXISOME	-0.0142913	0.757056	Negative	Path39	N39
STAD	HALLMARK_MYOGENESIS	-0.551176	0	Negative	Path34	N34
STAD	HALLMARK_UV_RESPONSE_DN	-0.381881	1.82e-14	Negative	Path47	N47
STAD	HALLMARK_EPITHELIAL_MESENCHYMAL_TRANSITION	-0.362749	4.18e-13	Negative	Path14	N14
STAD	HALLMARK_APICAL_JUNCTION	-0.342693	9e-12	Negative	Path5	N5
STAD	HALLMARK_HEDGEHOG_SIGNALING	-0.307582	1.17e-09	Negative	Path20	N20
STAD	HALLMARK_PANCREAS_BETA_CELLS	-0.306507	1.34e-09	Negative	Path38	N38
STAD	HALLMARK_KRAS_SIGNALING_DN	-0.306066	1.42e-09	Negative	Path28	N28
STAD	HALLMARK_COAGULATION	-0.289454	1.13e-08	Negative	Path10	N10
STAD	HALLMARK_TGF_BETA_SIGNALING	-0.276782	5.07e-08	Negative	Path44	N44
STAD	HALLMARK_HYPOXIA	-0.267802	1.4e-07	Negative	Path22	N22
STAD	HALLMARK_ANGIOGENESIS	-0.232489	5.37e-06	Negative	Path4	N4
STAD	HALLMARK_APICAL_SURFACE	-0.213251	3.13e-05	Negative	Path6	N6
STAD	HALLMARK_KRAS_SIGNALING_UP	-0.197521	0.000118014	Negative	Path29	N29
STAD	HALLMARK_NOTCH_SIGNALING	-0.186814	0.00027515	Negative	Path35	N35
STAD	HALLMARK_WNT_BETA_CATENIN_SIGNALING	-0.17795	0.000535887	Negative	Path49	N49
STAD	HALLMARK_BILE_ACID_METABOLISM	-0.177877	0.000538732	Negative	Path8	N8
STAD	HALLMARK_HEME_METABOLISM	-0.129968	0.0117652	Negative	Path21	N21
STAD	HALLMARK_IL2_STAT5_SIGNALING	-0.108027	0.036521	Negative	Path23	N23
STAD	HALLMARK_APOPTOSIS	-0.0885942	0.0866643	Negative	Path7	N7
STAD	HALLMARK_ESTROGEN_RESPONSE_EARLY	-0.0871472	0.0919554	Negative	Path15	N15
STAD	HALLMARK_ADIPOGENESIS	-0.0824033	0.111134	Negative	Path1	N1
STAD	HALLMARK_COMPLEMENT	-0.0454348	0.380293	Negative	Path11	N11
STAD	HALLMARK_TNFA_SIGNALING_VIA_NFKB	-0.0370259	0.474699	Negative	Path45	N45
STAD	HALLMARK_INFLAMMATORY_RESPONSE	-0.00267123	0.958883	Negative	Path25	N25
TGCT	HALLMARK_BILE_ACID_METABOLISM	-0.624495	0	Negative	Path8	N8
TGCT	HALLMARK_KRAS_SIGNALING_UP	-0.415989	6.64e-08	Negative	Path29	N29
TGCT	HALLMARK_COAGULATION	-0.402568	1.89e-07	Negative	Path10	N10
TGCT	HALLMARK_APICAL_JUNCTION	-0.402465	1.91e-07	Negative	Path5	N5
TGCT	HALLMARK_MYOGENESIS	-0.353382	6.04e-06	Negative	Path34	N34
TGCT	HALLMARK_PEROXISOME	-0.353314	6.06e-06	Negative	Path39	N39
TGCT	HALLMARK_APICAL_SURFACE	-0.350252	7.39e-06	Negative	Path6	N6
TGCT	HALLMARK_PANCREAS_BETA_CELLS	-0.349962	7.52e-06	Negative	Path38	N38
TGCT	HALLMARK_UV_RESPONSE_DN	-0.338508	1.54e-05	Negative	Path47	N47
TGCT	HALLMARK_COMPLEMENT	-0.307681	9.34e-05	Negative	Path11	N11
TGCT	HALLMARK_EPITHELIAL_MESENCHYMAL_TRANSITION	-0.270456	0.000638527	Negative	Path14	N14
TGCT	HALLMARK_IL6_JAK_STAT3_SIGNALING	-0.269727	0.000661314	Negative	Path24	N24
TGCT	HALLMARK_KRAS_SIGNALING_DN	-0.257847	0.00115513	Negative	Path28	N28
TGCT	HALLMARK_APOPTOSIS	-0.235693	0.00305675	Negative	Path7	N7
TGCT	HALLMARK_ANGIOGENESIS	-0.21841	0.00615975	Negative	Path4	N4
TGCT	HALLMARK_NOTCH_SIGNALING	-0.212406	0.00776648	Negative	Path35	N35
TGCT	HALLMARK_TNFA_SIGNALING_VIA_NFKB	-0.206412	0.0097306	Negative	Path45	N45
TGCT	HALLMARK_INFLAMMATORY_RESPONSE	-0.199367	0.0125899	Negative	Path25	N25
TGCT	HALLMARK_IL2_STAT5_SIGNALING	-0.19624	0.0140787	Negative	Path23	N23
TGCT	HALLMARK_ESTROGEN_RESPONSE_EARLY	-0.191777	0.0164699	Negative	Path15	N15
TGCT	HALLMARK_ANDROGEN_RESPONSE	-0.189548	0.0177911	Negative	Path3	N3
TGCT	HALLMARK_HEME_METABOLISM	-0.187402	0.019149	Negative	Path21	N21
TGCT	HALLMARK_INTERFERON_ALPHA_RESPONSE	-0.18421	0.0213343	Negative	Path26	N26
TGCT	HALLMARK_XENOBIOTIC_METABOLISM	-0.180393	0.0242272	Negative	Path50	N50
TGCT	HALLMARK_INTERFERON_GAMMA_RESPONSE	-0.170808	0.0330127	Negative	Path27	N27
TGCT	HALLMARK_ALLOGRAFT_REJECTION	-0.16893	0.0350183	Negative	Path2	N2
TGCT	HALLMARK_HEDGEHOG_SIGNALING	-0.10895	0.175775	Negative	Path20	N20
TGCT	HALLMARK_REACTIVE_OXYGEN_SPECIES_PATHWAY	-0.102021	0.205049	Negative	Path42	N42
TGCT	HALLMARK_ESTROGEN_RESPONSE_LATE	-0.0829064	0.303505	Negative	Path16	N16
TGCT	HALLMARK_FATTY_ACID_METABOLISM	-0.0797536	0.322326	Negative	Path17	N17
TGCT	HALLMARK_PI3K_AKT_MTOR_SIGNALING	-0.0582076	0.470431	Negative	Path40	N40
TGCT	HALLMARK_HYPOXIA	-0.0550131	0.495173	Negative	Path22	N22
TGCT	HALLMARK_CHOLESTEROL_HOMEOSTASIS	-0.0430306	0.593773	Negative	Path9	N9
TGCT	HALLMARK_TGF_BETA_SIGNALING	-0.00329124	0.967474	Negative	Path44	N44
THCA	HALLMARK_OXIDATIVE_PHOSPHORYLATION	-0.281421	9.73e-11	Negative	Path36	N36
THCA	HALLMARK_DNA_REPAIR	-0.251194	8.86e-09	Negative	Path12	N12
THCA	HALLMARK_ADIPOGENESIS	-0.245007	2.08e-08	Negative	Path1	N1
THCA	HALLMARK_FATTY_ACID_METABOLISM	-0.233394	9.73e-08	Negative	Path17	N17
THCA	HALLMARK_REACTIVE_OXYGEN_SPECIES_PATHWAY	-0.220205	5.1e-07	Negative	Path42	N42
THCA	HALLMARK_PANCREAS_BETA_CELLS	-0.157425	0.000358729	Negative	Path38	N38
THCA	HALLMARK_MYOGENESIS	-0.109263	0.0135551	Negative	Path34	N34
THCA	HALLMARK_XENOBIOTIC_METABOLISM	-0.103881	0.0189473	Negative	Path50	N50
THCA	HALLMARK_MYC_TARGETS_V2	-0.0335834	0.449186	Negative	Path33	N33
THCA	HALLMARK_BILE_ACID_METABOLISM	-0.0300583	0.498216	Negative	Path8	N8
THCA	HALLMARK_PEROXISOME	-0.012327	0.781235	Negative	Path39	N39
THYM	HALLMARK_MYOGENESIS	-0.723743	0	Negative	Path34	N34
THYM	HALLMARK_COAGULATION	-0.71327	0	Negative	Path10	N10
THYM	HALLMARK_ANGIOGENESIS	-0.686822	0	Negative	Path4	N4
THYM	HALLMARK_KRAS_SIGNALING_DN	-0.644784	2.66e-15	Negative	Path28	N28
THYM	HALLMARK_APICAL_JUNCTION	-0.619508	5.86e-14	Negative	Path5	N5
THYM	HALLMARK_XENOBIOTIC_METABOLISM	-0.605192	3.1e-13	Negative	Path50	N50
THYM	HALLMARK_P53_PATHWAY	-0.587391	2.19e-12	Negative	Path37	N37
THYM	HALLMARK_ESTROGEN_RESPONSE_EARLY	-0.568691	1.51e-11	Negative	Path15	N15
THYM	HALLMARK_EPITHELIAL_MESENCHYMAL_TRANSITION	-0.537058	3.04e-10	Negative	Path14	N14
THYM	HALLMARK_NOTCH_SIGNALING	-0.53621	3.28e-10	Negative	Path35	N35
THYM	HALLMARK_HYPOXIA	-0.535211	3.59e-10	Negative	Path22	N22
THYM	HALLMARK_ESTROGEN_RESPONSE_LATE	-0.509249	3.33e-09	Negative	Path16	N16
THYM	HALLMARK_IL2_STAT5_SIGNALING	-0.500298	6.89e-09	Negative	Path23	N23
THYM	HALLMARK_TNFA_SIGNALING_VIA_NFKB	-0.48171	2.92e-08	Negative	Path45	N45
THYM	HALLMARK_INFLAMMATORY_RESPONSE	-0.47795	3.87e-08	Negative	Path25	N25
THYM	HALLMARK_CHOLESTEROL_HOMEOSTASIS	-0.443491	4.39e-07	Negative	Path9	N9
THYM	HALLMARK_APICAL_SURFACE	-0.413457	2.96e-06	Negative	Path6	N6
THYM	HALLMARK_KRAS_SIGNALING_UP	-0.366302	4.18e-05	Negative	Path29	N29
THYM	HALLMARK_INTERFERON_GAMMA_RESPONSE	-0.346514	0.000113188	Negative	Path27	N27
THYM	HALLMARK_HEDGEHOG_SIGNALING	-0.341507	0.000144107	Negative	Path20	N20
THYM	HALLMARK_TGF_BETA_SIGNALING	-0.337885	0.000171185	Negative	Path44	N44
THYM	HALLMARK_BILE_ACID_METABOLISM	-0.331327	0.000232571	Negative	Path8	N8
THYM	HALLMARK_INTERFERON_ALPHA_RESPONSE	-0.308378	0.000644776	Negative	Path26	N26
THYM	HALLMARK_APOPTOSIS	-0.305746	0.000721073	Negative	Path7	N7
THYM	HALLMARK_COMPLEMENT	-0.296641	0.00105333	Negative	Path11	N11
THYM	HALLMARK_UV_RESPONSE_DN	-0.295679	0.00109562	Negative	Path47	N47
THYM	HALLMARK_WNT_BETA_CATENIN_SIGNALING	-0.289019	0.00143328	Negative	Path49	N49
THYM	HALLMARK_IL6_JAK_STAT3_SIGNALING	-0.284631	0.00170487	Negative	Path24	N24
THYM	HALLMARK_PROTEIN_SECRETION	-0.200735	0.0285981	Negative	Path41	N41
THYM	HALLMARK_ADIPOGENESIS	-0.114313	0.215751	Negative	Path1	N1
THYM	HALLMARK_PANCREAS_BETA_CELLS	-0.0929804	0.314526	Negative	Path38	N38
THYM	HALLMARK_REACTIVE_OXYGEN_SPECIES_PATHWAY	-0.0844701	0.361049	Negative	Path42	N42
THYM	HALLMARK_HEME_METABOLISM	-0.0732216	0.428719	Negative	Path21	N21
THYM	HALLMARK_GLYCOLYSIS	-0.0314202	0.734444	Negative	Path19	N19
UCEC	HALLMARK_MYOGENESIS	-0.385922	0	Negative	Path34	N34
UCEC	HALLMARK_COAGULATION	-0.338868	4.44e-16	Negative	Path10	N10
UCEC	HALLMARK_WNT_BETA_CATENIN_SIGNALING	-0.273802	7.04e-11	Negative	Path49	N49
UCEC	HALLMARK_P53_PATHWAY	-0.212437	5.19e-07	Negative	Path37	N37
UCEC	HALLMARK_EPITHELIAL_MESENCHYMAL_TRANSITION	-0.201789	1.92e-06	Negative	Path14	N14
UCEC	HALLMARK_ANGIOGENESIS	-0.199716	2.45e-06	Negative	Path4	N4
UCEC	HALLMARK_NOTCH_SIGNALING	-0.185323	1.26e-05	Negative	Path35	N35
UCEC	HALLMARK_XENOBIOTIC_METABOLISM	-0.175451	3.63e-05	Negative	Path50	N50
UCEC	HALLMARK_PANCREAS_BETA_CELLS	-0.160597	0.000159742	Negative	Path38	N38
UCEC	HALLMARK_ESTROGEN_RESPONSE_EARLY	-0.152097	0.00035268	Negative	Path15	N15
UCEC	HALLMARK_KRAS_SIGNALING_UP	-0.151543	0.000370845	Negative	Path29	N29
UCEC	HALLMARK_KRAS_SIGNALING_DN	-0.140884	0.000943035	Negative	Path28	N28
UCEC	HALLMARK_HEDGEHOG_SIGNALING	-0.139999	0.00101617	Negative	Path20	N20
UCEC	HALLMARK_REACTIVE_OXYGEN_SPECIES_PATHWAY	-0.123862	0.00368314	Negative	Path42	N42
UCEC	HALLMARK_APICAL_JUNCTION	-0.119674	0.00502874	Negative	Path5	N5
UCEC	HALLMARK_IL2_STAT5_SIGNALING	-0.106897	0.0122845	Negative	Path23	N23
UCEC	HALLMARK_ESTROGEN_RESPONSE_LATE	-0.105243	0.0137053	Negative	Path16	N16
UCEC	HALLMARK_BILE_ACID_METABOLISM	-0.0862867	0.0434794	Negative	Path8	N8
UCEC	HALLMARK_COMPLEMENT	-0.0582852	0.173051	Negative	Path11	N11
UCEC	HALLMARK_HYPOXIA	-0.0370534	0.386646	Negative	Path22	N22
UCEC	HALLMARK_PEROXISOME	-0.0362543	0.396977	Negative	Path39	N39
UCEC	HALLMARK_APOPTOSIS	-0.0314905	0.46193	Negative	Path7	N7
UCEC	HALLMARK_ALLOGRAFT_REJECTION	-0.0260461	0.542899	Negative	Path2	N2
UCEC	HALLMARK_APICAL_SURFACE	-0.0161367	0.706238	Negative	Path6	N6
UCEC	HALLMARK_TGF_BETA_SIGNALING	-0.0111499	0.794536	Negative	Path44	N44
UCEC	HALLMARK_TNFA_SIGNALING_VIA_NFKB	-0.00775319	0.8563	Negative	Path45	N45
UCEC	HALLMARK_IL6_JAK_STAT3_SIGNALING	-0.00306959	0.942846	Negative	Path24	N24
UCEC	HALLMARK_INFLAMMATORY_RESPONSE	-0.00176867	0.96705	Negative	Path25	N25
UCS	HALLMARK_OXIDATIVE_PHOSPHORYLATION	-0.276649	0.0390149	Negative	Path36	N36
UCS	HALLMARK_DNA_REPAIR	-0.266985	0.0466854	Negative	Path12	N12
UCS	HALLMARK_MYOGENESIS	-0.259124	0.0537992	Negative	Path34	N34
UCS	HALLMARK_KRAS_SIGNALING_DN	-0.247955	0.0653929	Negative	Path28	N28
UCS	HALLMARK_P53_PATHWAY	-0.228601	0.0901459	Negative	Path37	N37
UCS	HALLMARK_XENOBIOTIC_METABOLISM	-0.208241	0.12353	Negative	Path50	N50
UCS	HALLMARK_UV_RESPONSE_UP	-0.194391	0.151113	Negative	Path48	N48
UCS	HALLMARK_COAGULATION	-0.179601	0.185337	Negative	Path10	N10
UCS	HALLMARK_REACTIVE_OXYGEN_SPECIES_PATHWAY	-0.172373	0.203956	Negative	Path42	N42
UCS	HALLMARK_FATTY_ACID_METABOLISM	-0.13733	0.312832	Negative	Path17	N17
UCS	HALLMARK_PANCREAS_BETA_CELLS	-0.13467	0.322386	Negative	Path38	N38
UCS	HALLMARK_COMPLEMENT	-0.13253	0.330207	Negative	Path11	N11
UCS	HALLMARK_WNT_BETA_CATENIN_SIGNALING	-0.124767	0.359564	Negative	Path49	N49
UCS	HALLMARK_APOPTOSIS	-0.111354	0.413901	Negative	Path7	N7
UCS	HALLMARK_HYPOXIA	-0.0960593	0.481271	Negative	Path22	N22
UCS	HALLMARK_ADIPOGENESIS	-0.0955658	0.483537	Negative	Path1	N1
UCS	HALLMARK_IL2_STAT5_SIGNALING	-0.0912649	0.503522	Negative	Path23	N23
UCS	HALLMARK_PEROXISOME	-0.0900447	0.509268	Negative	Path39	N39
UCS	HALLMARK_NOTCH_SIGNALING	-0.0782898	0.566283	Negative	Path35	N35
UCS	HALLMARK_BILE_ACID_METABOLISM	-0.0774717	0.570359	Negative	Path8	N8
UCS	HALLMARK_KRAS_SIGNALING_UP	-0.0625974	0.646722	Negative	Path29	N29
UCS	HALLMARK_APICAL_SURFACE	-0.0587684	0.667024	Negative	Path6	N6
UCS	HALLMARK_CHOLESTEROL_HOMEOSTASIS	-0.0563122	0.680175	Negative	Path9	N9
UCS	HALLMARK_EPITHELIAL_MESENCHYMAL_TRANSITION	-0.047586	0.72764	Negative	Path14	N14
UCS	HALLMARK_ALLOGRAFT_REJECTION	-0.0444348	0.745045	Negative	Path2	N2
UCS	HALLMARK_APICAL_JUNCTION	-0.043085	0.752539	Negative	Path5	N5
UCS	HALLMARK_HEME_METABOLISM	-0.0339095	0.804054	Negative	Path21	N21
UCS	HALLMARK_INTERFERON_ALPHA_RESPONSE	-0.0336317	0.805628	Negative	Path26	N26
UCS	HALLMARK_ESTROGEN_RESPONSE_LATE	-0.0280969	0.837137	Negative	Path16	N16
UCS	HALLMARK_INTERFERON_GAMMA_RESPONSE	-0.0201775	0.882656	Negative	Path27	N27
UCS	HALLMARK_INFLAMMATORY_RESPONSE	-0.00844758	0.950729	Negative	Path25	N25
UVM	HALLMARK_KRAS_SIGNALING_DN	-0.437841	4.87e-05	Negative	Path28	N28
UVM	HALLMARK_MYOGENESIS	-0.428525	7.32e-05	Negative	Path34	N34
UVM	HALLMARK_CHOLESTEROL_HOMEOSTASIS	-0.420785	0.000101721	Negative	Path9	N9
UVM	HALLMARK_APICAL_SURFACE	-0.402773	0.000212224	Negative	Path6	N6
UVM	HALLMARK_DNA_REPAIR	-0.372325	0.000671614	Negative	Path12	N12
UVM	HALLMARK_ESTROGEN_RESPONSE_EARLY	-0.25202	0.0241212	Negative	Path15	N15
UVM	HALLMARK_WNT_BETA_CATENIN_SIGNALING	-0.246007	0.0278318	Negative	Path49	N49
UVM	HALLMARK_APICAL_JUNCTION	-0.238338	0.0332546	Negative	Path5	N5
UVM	HALLMARK_P53_PATHWAY	-0.227218	0.0426713	Negative	Path37	N37
UVM	HALLMARK_ESTROGEN_RESPONSE_LATE	-0.207238	0.0651098	Negative	Path16	N16
UVM	HALLMARK_COAGULATION	-0.158218	0.161	Negative	Path10	N10
UVM	HALLMARK_XENOBIOTIC_METABOLISM	-0.147502	0.191659	Negative	Path50	N50
UVM	HALLMARK_HYPOXIA	-0.119161	0.292436	Negative	Path22	N22
UVM	HALLMARK_MYC_TARGETS_V2	-0.10094	0.37298	Negative	Path33	N33
UVM	HALLMARK_UV_RESPONSE_UP	-0.0762107	0.501648	Negative	Path48	N48
UVM	HALLMARK_NOTCH_SIGNALING	-0.0614345	0.588266	Negative	Path35	N35
UVM	HALLMARK_BILE_ACID_METABOLISM	-0.0608925	0.591568	Negative	Path8	N8
UVM	HALLMARK_REACTIVE_OXYGEN_SPECIES_PATHWAY	-0.0512008	0.651959	Negative	Path42	N42
UVM	HALLMARK_HEME_METABOLISM	-0.0276621	0.807564	Negative	Path21	N21
UVM	HALLMARK_EPITHELIAL_MESENCHYMAL_TRANSITION	-0.00477221	0.966489	Negative	Path14	N14
ACC	HALLMARK_APICAL_JUNCTION	0.00709693	0.950504	Positive	Path5	P5
ACC	HALLMARK_ANDROGEN_RESPONSE	0.0270933	0.812645	Positive	Path3	P3
ACC	HALLMARK_HYPOXIA	0.0452967	0.691816	Positive	Path22	P22
ACC	HALLMARK_KRAS_SIGNALING_DN	0.0454865	0.69059	Positive	Path28	P28
ACC	HALLMARK_TGF_BETA_SIGNALING	0.0532496	0.641158	Positive	Path44	P44
ACC	HALLMARK_PI3K_AKT_MTOR_SIGNALING	0.060992	0.593365	Positive	Path40	P40
ACC	HALLMARK_NOTCH_SIGNALING	0.0631409	0.58039	Positive	Path35	P35
ACC	HALLMARK_ANGIOGENESIS	0.105596	0.354348	Positive	Path4	P4
ACC	HALLMARK_HEDGEHOG_SIGNALING	0.140709	0.216131	Positive	Path20	P20
ACC	HALLMARK_EPITHELIAL_MESENCHYMAL_TRANSITION	0.157298	0.166223	Positive	Path14	P14
ACC	HALLMARK_UV_RESPONSE_UP	0.165983	0.143759	Positive	Path48	P48
ACC	HALLMARK_WNT_BETA_CATENIN_SIGNALING	0.173192	0.126913	Positive	Path49	P49
ACC	HALLMARK_CHOLESTEROL_HOMEOSTASIS	0.233863	0.0380472	Positive	Path9	P9
ACC	HALLMARK_GLYCOLYSIS	0.324338	0.00354438	Positive	Path19	P19
ACC	HALLMARK_PANCREAS_BETA_CELLS	0.343431	0.00194403	Positive	Path38	P38
ACC	HALLMARK_DNA_REPAIR	0.37258	0.00072118	Positive	Path12	P12
ACC	HALLMARK_MTORC1_SIGNALING	0.400484	0.000255019	Positive	Path31	P31
ACC	HALLMARK_UNFOLDED_PROTEIN_RESPONSE	0.487068	5.32e-06	Positive	Path46	P46
ACC	HALLMARK_MYC_TARGETS_V2	0.504163	2.17e-06	Positive	Path33	P33
ACC	HALLMARK_SPERMATOGENESIS	0.529908	5.11e-07	Positive	Path43	P43
ACC	HALLMARK_MITOTIC_SPINDLE	0.542716	2.38e-07	Positive	Path30	P30
ACC	HALLMARK_MYC_TARGETS_V1	0.634789	3.33e-10	Positive	Path32	P32
ACC	HALLMARK_E2F_TARGETS	0.768328	0	Positive	Path13	P13
ACC	HALLMARK_G2M_CHECKPOINT	0.816243	0	Positive	Path18	P18
BLCA	HALLMARK_HYPOXIA	0.0125129	0.800336	Positive	Path22	P22
BLCA	HALLMARK_APOPTOSIS	0.0174125	0.72487	Positive	Path7	P7
BLCA	HALLMARK_PANCREAS_BETA_CELLS	0.0212713	0.667216	Positive	Path38	P38
BLCA	HALLMARK_IL2_STAT5_SIGNALING	0.0231495	0.639822	Positive	Path23	P23
BLCA	HALLMARK_APICAL_JUNCTION	0.0233109	0.637491	Positive	Path5	P5
BLCA	HALLMARK_TNFA_SIGNALING_VIA_NFKB	0.0278156	0.573911	Positive	Path45	P45
BLCA	HALLMARK_KRAS_SIGNALING_DN	0.0431256	0.38319	Positive	Path28	P28
BLCA	HALLMARK_APICAL_SURFACE	0.0630072	0.202405	Positive	Path6	P6
BLCA	HALLMARK_ESTROGEN_RESPONSE_LATE	0.0641794	0.194118	Positive	Path16	P16
BLCA	HALLMARK_COMPLEMENT	0.074083	0.133775	Positive	Path11	P11
BLCA	HALLMARK_ALLOGRAFT_REJECTION	0.0799307	0.105641	Positive	Path2	P2
BLCA	HALLMARK_HEDGEHOG_SIGNALING	0.0896187	0.0695282	Positive	Path20	P20
BLCA	HALLMARK_INFLAMMATORY_RESPONSE	0.0994328	0.0439391	Positive	Path25	P25
BLCA	HALLMARK_IL6_JAK_STAT3_SIGNALING	0.108345	0.0280722	Positive	Path24	P24
BLCA	HALLMARK_CHOLESTEROL_HOMEOSTASIS	0.117986	0.0167097	Positive	Path9	P9
BLCA	HALLMARK_INTERFERON_GAMMA_RESPONSE	0.12167	0.0135757	Positive	Path27	P27
BLCA	HALLMARK_HEME_METABOLISM	0.121692	0.0135591	Positive	Path21	P21
BLCA	HALLMARK_ANDROGEN_RESPONSE	0.137482	0.00523891	Positive	Path3	P3
BLCA	HALLMARK_INTERFERON_ALPHA_RESPONSE	0.142725	0.00373733	Positive	Path26	P26
BLCA	HALLMARK_DNA_REPAIR	0.18916	0.000114287	Positive	Path12	P12
BLCA	HALLMARK_UV_RESPONSE_UP	0.220359	6.5e-06	Positive	Path48	P48
BLCA	HALLMARK_PROTEIN_SECRETION	0.247913	3.57e-07	Positive	Path41	P41
BLCA	HALLMARK_GLYCOLYSIS	0.287648	2.85e-09	Positive	Path19	P19
BLCA	HALLMARK_MYC_TARGETS_V2	0.299392	5.87e-10	Positive	Path33	P33
BLCA	HALLMARK_PI3K_AKT_MTOR_SIGNALING	0.376204	2.89e-15	Positive	Path40	P40
BLCA	HALLMARK_UNFOLDED_PROTEIN_RESPONSE	0.491123	0	Positive	Path46	P46
BLCA	HALLMARK_MYC_TARGETS_V1	0.496328	0	Positive	Path32	P32
BLCA	HALLMARK_MTORC1_SIGNALING	0.560185	0	Positive	Path31	P31
BLCA	HALLMARK_SPERMATOGENESIS	0.606928	0	Positive	Path43	P43
BLCA	HALLMARK_MITOTIC_SPINDLE	0.7328	0	Positive	Path30	P30
BLCA	HALLMARK_E2F_TARGETS	0.770336	0	Positive	Path13	P13
BLCA	HALLMARK_G2M_CHECKPOINT	0.804796	0	Positive	Path18	P18
BRCA	HALLMARK_REACTIVE_OXYGEN_SPECIES_PATHWAY	0.0310024	0.303394	Positive	Path42	P42
BRCA	HALLMARK_COMPLEMENT	0.0473457	0.115897	Positive	Path11	P11
BRCA	HALLMARK_IL6_JAK_STAT3_SIGNALING	0.084541	0.00494104	Positive	Path24	P24
BRCA	HALLMARK_INFLAMMATORY_RESPONSE	0.102013	0.000687428	Positive	Path25	P25
BRCA	HALLMARK_CHOLESTEROL_HOMEOSTASIS	0.107314	0.000354326	Positive	Path9	P9
BRCA	HALLMARK_ALLOGRAFT_REJECTION	0.126711	2.42e-05	Positive	Path2	P2
BRCA	HALLMARK_PROTEIN_SECRETION	0.165125	3.42e-08	Positive	Path41	P41
BRCA	HALLMARK_INTERFERON_ALPHA_RESPONSE	0.173121	7.06e-09	Positive	Path26	P26
BRCA	HALLMARK_INTERFERON_GAMMA_RESPONSE	0.186471	4.28e-10	Positive	Path27	P27
BRCA	HALLMARK_UV_RESPONSE_UP	0.207792	3.11e-12	Positive	Path48	P48
BRCA	HALLMARK_DNA_REPAIR	0.208455	2.65e-12	Positive	Path12	P12
BRCA	HALLMARK_GLYCOLYSIS	0.301836	0	Positive	Path19	P19
BRCA	HALLMARK_PI3K_AKT_MTOR_SIGNALING	0.346081	0	Positive	Path40	P40
BRCA	HALLMARK_MYC_TARGETS_V2	0.404679	0	Positive	Path33	P33
BRCA	HALLMARK_UNFOLDED_PROTEIN_RESPONSE	0.515184	0	Positive	Path46	P46
BRCA	HALLMARK_MYC_TARGETS_V1	0.557359	0	Positive	Path32	P32
BRCA	HALLMARK_MTORC1_SIGNALING	0.61882	0	Positive	Path31	P31
BRCA	HALLMARK_MITOTIC_SPINDLE	0.663228	0	Positive	Path30	P30
BRCA	HALLMARK_SPERMATOGENESIS	0.673859	0	Positive	Path43	P43
BRCA	HALLMARK_E2F_TARGETS	0.810599	0	Positive	Path13	P13
BRCA	HALLMARK_G2M_CHECKPOINT	0.853602	0	Positive	Path18	P18
CESC	HALLMARK_APICAL_SURFACE	0.00375072	0.947901	Positive	Path6	P6
CESC	HALLMARK_HEDGEHOG_SIGNALING	0.0347356	0.544966	Positive	Path20	P20
CESC	HALLMARK_UNFOLDED_PROTEIN_RESPONSE	0.0448078	0.434802	Positive	Path46	P46
CESC	HALLMARK_TGF_BETA_SIGNALING	0.0866705	0.130341	Positive	Path44	P44
CESC	HALLMARK_CHOLESTEROL_HOMEOSTASIS	0.0889686	0.120417	Positive	Path9	P9
CESC	HALLMARK_ESTROGEN_RESPONSE_LATE	0.100535	0.079105	Positive	Path16	P16
CESC	HALLMARK_UV_RESPONSE_DN	0.117252	0.040388	Positive	Path47	P47
CESC	HALLMARK_ESTROGEN_RESPONSE_EARLY	0.137226	0.0163047	Positive	Path15	P15
CESC	HALLMARK_MTORC1_SIGNALING	0.163109	0.00422647	Positive	Path31	P31
CESC	HALLMARK_HEME_METABOLISM	0.166423	0.00350386	Positive	Path21	P21
CESC	HALLMARK_SPERMATOGENESIS	0.223039	8.31e-05	Positive	Path43	P43
CESC	HALLMARK_ANDROGEN_RESPONSE	0.269394	1.74e-06	Positive	Path3	P3
CESC	HALLMARK_PROTEIN_SECRETION	0.309437	3.26e-08	Positive	Path41	P41
CESC	HALLMARK_PI3K_AKT_MTOR_SIGNALING	0.31684	1.46e-08	Positive	Path40	P40
CESC	HALLMARK_E2F_TARGETS	0.450611	0	Positive	Path13	P13
CESC	HALLMARK_G2M_CHECKPOINT	0.549129	0	Positive	Path18	P18
CESC	HALLMARK_MITOTIC_SPINDLE	0.610552	0	Positive	Path30	P30
CHOL	HALLMARK_HYPOXIA	0.00600327	0.97228	Positive	Path22	P22
CHOL	HALLMARK_ADIPOGENESIS	0.0146167	0.932572	Positive	Path1	P1
CHOL	HALLMARK_PROTEIN_SECRETION	0.0226927	0.895484	Positive	Path41	P41
CHOL	HALLMARK_UNFOLDED_PROTEIN_RESPONSE	0.0320806	0.85265	Positive	Path46	P46
CHOL	HALLMARK_TGF_BETA_SIGNALING	0.0512595	0.766544	Positive	Path44	P44
CHOL	HALLMARK_IL2_STAT5_SIGNALING	0.0629692	0.715228	Positive	Path23	P23
CHOL	HALLMARK_ALLOGRAFT_REJECTION	0.0722176	0.675537	Positive	Path2	P2
CHOL	HALLMARK_INTERFERON_ALPHA_RESPONSE	0.0869322	0.614162	Positive	Path26	P26
CHOL	HALLMARK_UV_RESPONSE_DN	0.0877407	0.610859	Positive	Path47	P47
CHOL	HALLMARK_NOTCH_SIGNALING	0.0895418	0.603527	Positive	Path35	P35
CHOL	HALLMARK_P53_PATHWAY	0.0999662	0.561857	Positive	Path37	P37
CHOL	HALLMARK_INTERFERON_GAMMA_RESPONSE	0.112219	0.514649	Positive	Path27	P27
CHOL	HALLMARK_KRAS_SIGNALING_DN	0.113704	0.509065	Positive	Path28	P28
CHOL	HALLMARK_APICAL_JUNCTION	0.122591	0.47629	Positive	Path5	P5
CHOL	HALLMARK_KRAS_SIGNALING_UP	0.12683	0.461056	Positive	Path29	P29
CHOL	HALLMARK_EPITHELIAL_MESENCHYMAL_TRANSITION	0.130305	0.448764	Positive	Path14	P14
CHOL	HALLMARK_FATTY_ACID_METABOLISM	0.133086	0.439057	Positive	Path17	P17
CHOL	HALLMARK_ANGIOGENESIS	0.136433	0.427528	Positive	Path4	P4
CHOL	HALLMARK_APICAL_SURFACE	0.138442	0.420691	Positive	Path6	P6
CHOL	HALLMARK_PI3K_AKT_MTOR_SIGNALING	0.145894	0.395866	Positive	Path40	P40
CHOL	HALLMARK_HEDGEHOG_SIGNALING	0.159538	0.352672	Positive	Path20	P20
CHOL	HALLMARK_APOPTOSIS	0.161648	0.346259	Positive	Path7	P7
CHOL	HALLMARK_REACTIVE_OXYGEN_SPECIES_PATHWAY	0.167101	0.330009	Positive	Path42	P42
CHOL	HALLMARK_TNFA_SIGNALING_VIA_NFKB	0.171827	0.316316	Positive	Path45	P45
CHOL	HALLMARK_ESTROGEN_RESPONSE_EARLY	0.172401	0.31468	Positive	Path15	P15
CHOL	HALLMARK_INFLAMMATORY_RESPONSE	0.191207	0.263952	Positive	Path25	P25
CHOL	HALLMARK_IL6_JAK_STAT3_SIGNALING	0.203939	0.232856	Positive	Path24	P24
CHOL	HALLMARK_COMPLEMENT	0.223324	0.190446	Positive	Path11	P11
CHOL	HALLMARK_MYC_TARGETS_V2	0.225455	0.18614	Positive	Path33	P33
CHOL	HALLMARK_PEROXISOME	0.225816	0.185417	Positive	Path39	P39
CHOL	HALLMARK_ESTROGEN_RESPONSE_LATE	0.23828	0.16167	Positive	Path16	P16
CHOL	HALLMARK_GLYCOLYSIS	0.24065	0.157415	Positive	Path19	P19
CHOL	HALLMARK_UV_RESPONSE_UP	0.244852	0.150071	Positive	Path48	P48
CHOL	HALLMARK_BILE_ACID_METABOLISM	0.256758	0.130623	Positive	Path8	P8
CHOL	HALLMARK_MTORC1_SIGNALING	0.258366	0.128147	Positive	Path31	P31
CHOL	HALLMARK_CHOLESTEROL_HOMEOSTASIS	0.265527	0.117541	Positive	Path9	P9
CHOL	HALLMARK_MYC_TARGETS_V1	0.266087	0.11674	Positive	Path32	P32
CHOL	HALLMARK_ANDROGEN_RESPONSE	0.280019	0.0981069	Positive	Path3	P3
CHOL	HALLMARK_XENOBIOTIC_METABOLISM	0.308292	0.0673527	Positive	Path50	P50
CHOL	HALLMARK_COAGULATION	0.33983	0.0425789	Positive	Path10	P10
CHOL	HALLMARK_MITOTIC_SPINDLE	0.39944	0.015801	Positive	Path30	P30
CHOL	HALLMARK_SPERMATOGENESIS	0.400307	0.0155544	Positive	Path43	P43
CHOL	HALLMARK_E2F_TARGETS	0.493585	0.00221997	Positive	Path13	P13
CHOL	HALLMARK_G2M_CHECKPOINT	0.508833	0.00152962	Positive	Path18	P18
COAD	HALLMARK_TNFA_SIGNALING_VIA_NFKB	0.00199289	0.965593	Positive	Path45	P45
COAD	HALLMARK_IL2_STAT5_SIGNALING	0.0075007	0.871027	Positive	Path23	P23
COAD	HALLMARK_APOPTOSIS	0.0326177	0.480067	Positive	Path7	P7
COAD	HALLMARK_REACTIVE_OXYGEN_SPECIES_PATHWAY	0.0543524	0.239068	Positive	Path42	P42
COAD	HALLMARK_UV_RESPONSE_UP	0.0624499	0.176043	Positive	Path48	P48
COAD	HALLMARK_ADIPOGENESIS	0.0711982	0.122823	Positive	Path1	P1
COAD	HALLMARK_INFLAMMATORY_RESPONSE	0.0712744	0.122421	Positive	Path25	P25
COAD	HALLMARK_CHOLESTEROL_HOMEOSTASIS	0.073721	0.110075	Positive	Path9	P9
COAD	HALLMARK_PEROXISOME	0.0808962	0.0794541	Positive	Path39	P39
COAD	HALLMARK_IL6_JAK_STAT3_SIGNALING	0.08208	0.0751389	Positive	Path24	P24
COAD	HALLMARK_ALLOGRAFT_REJECTION	0.128421	0.00525079	Positive	Path2	P2
COAD	HALLMARK_OXIDATIVE_PHOSPHORYLATION	0.163492	0.00036696	Positive	Path36	P36
COAD	HALLMARK_FATTY_ACID_METABOLISM	0.176777	0.000114909	Positive	Path17	P17
COAD	HALLMARK_INTERFERON_GAMMA_RESPONSE	0.176915	0.000113482	Positive	Path27	P27
COAD	HALLMARK_INTERFERON_ALPHA_RESPONSE	0.18148	7.46e-05	Positive	Path26	P26
COAD	HALLMARK_ANDROGEN_RESPONSE	0.233285	3.05e-07	Positive	Path3	P3
COAD	HALLMARK_PI3K_AKT_MTOR_SIGNALING	0.235266	2.4e-07	Positive	Path40	P40
COAD	HALLMARK_DNA_REPAIR	0.239181	1.49e-07	Positive	Path12	P12
COAD	HALLMARK_GLYCOLYSIS	0.265607	4.78e-09	Positive	Path19	P19
COAD	HALLMARK_PROTEIN_SECRETION	0.274968	1.29e-09	Positive	Path41	P41
COAD	HALLMARK_MYC_TARGETS_V2	0.291605	1.1e-10	Positive	Path33	P33
COAD	HALLMARK_MITOTIC_SPINDLE	0.354699	2.22e-15	Positive	Path30	P30
COAD	HALLMARK_UNFOLDED_PROTEIN_RESPONSE	0.420025	0	Positive	Path46	P46
COAD	HALLMARK_MYC_TARGETS_V1	0.492196	0	Positive	Path32	P32
COAD	HALLMARK_SPERMATOGENESIS	0.516584	0	Positive	Path43	P43
COAD	HALLMARK_MTORC1_SIGNALING	0.536779	0	Positive	Path31	P31
COAD	HALLMARK_E2F_TARGETS	0.67726	0	Positive	Path13	P13
COAD	HALLMARK_G2M_CHECKPOINT	0.697897	0	Positive	Path18	P18
DLBC	HALLMARK_INTERFERON_ALPHA_RESPONSE	0.00599561	0.967739	Positive	Path26	P26
DLBC	HALLMARK_ALLOGRAFT_REJECTION	0.0197997	0.89374	Positive	Path2	P2
DLBC	HALLMARK_CHOLESTEROL_HOMEOSTASIS	0.0256978	0.862356	Positive	Path9	P9
DLBC	HALLMARK_IL2_STAT5_SIGNALING	0.0354497	0.810947	Positive	Path23	P23
DLBC	HALLMARK_COMPLEMENT	0.0506156	0.732614	Positive	Path11	P11
DLBC	HALLMARK_HYPOXIA	0.0577262	0.696742	Positive	Path22	P22
DLBC	HALLMARK_GLYCOLYSIS	0.0710896	0.631122	Positive	Path19	P19
DLBC	HALLMARK_ANGIOGENESIS	0.091549	0.536013	Positive	Path4	P4
DLBC	HALLMARK_INTERFERON_GAMMA_RESPONSE	0.0919856	0.534062	Positive	Path27	P27
DLBC	HALLMARK_ESTROGEN_RESPONSE_EARLY	0.100079	0.498537	Positive	Path15	P15
DLBC	HALLMARK_EPITHELIAL_MESENCHYMAL_TRANSITION	0.115961	0.432524	Positive	Path14	P14
DLBC	HALLMARK_INFLAMMATORY_RESPONSE	0.117028	0.428273	Positive	Path25	P25
DLBC	HALLMARK_HEME_METABOLISM	0.121092	0.412296	Positive	Path21	P21
DLBC	HALLMARK_WNT_BETA_CATENIN_SIGNALING	0.15301	0.299144	Positive	Path49	P49
DLBC	HALLMARK_TNFA_SIGNALING_VIA_NFKB	0.159058	0.280218	Positive	Path45	P45
DLBC	HALLMARK_APICAL_JUNCTION	0.160147	0.276895	Positive	Path5	P5
DLBC	HALLMARK_APOPTOSIS	0.166194	0.258921	Positive	Path7	P7
DLBC	HALLMARK_SPERMATOGENESIS	0.19921	0.174642	Positive	Path43	P43
DLBC	HALLMARK_IL6_JAK_STAT3_SIGNALING	0.213919	0.144299	Positive	Path24	P24
DLBC	HALLMARK_HEDGEHOG_SIGNALING	0.229899	0.115964	Positive	Path20	P20
DLBC	HALLMARK_KRAS_SIGNALING_UP	0.233309	0.110508	Positive	Path29	P29
DLBC	HALLMARK_MYC_TARGETS_V2	0.293908	0.0426008	Positive	Path33	P33
DLBC	HALLMARK_MYC_TARGETS_V1	0.407464	0.00404706	Positive	Path32	P32
DLBC	HALLMARK_TGF_BETA_SIGNALING	0.435834	0.00195908	Positive	Path44	P44
DLBC	HALLMARK_UV_RESPONSE_DN	0.43641	0.00192919	Positive	Path47	P47
DLBC	HALLMARK_PROTEIN_SECRETION	0.459311	0.00102377	Positive	Path41	P41
DLBC	HALLMARK_ANDROGEN_RESPONSE	0.525319	0.000126207	Positive	Path3	P3
DLBC	HALLMARK_MTORC1_SIGNALING	0.55514	4.22e-05	Positive	Path31	P31
DLBC	HALLMARK_PI3K_AKT_MTOR_SIGNALING	0.644702	7.6e-07	Positive	Path40	P40
DLBC	HALLMARK_E2F_TARGETS	0.680104	1.06e-07	Positive	Path13	P13
DLBC	HALLMARK_UNFOLDED_PROTEIN_RESPONSE	0.69291	4.83e-08	Positive	Path46	P46
DLBC	HALLMARK_MITOTIC_SPINDLE	0.805168	5.24e-12	Positive	Path30	P30
DLBC	HALLMARK_G2M_CHECKPOINT	0.840469	7.93e-14	Positive	Path18	P18
ESCA	HALLMARK_FATTY_ACID_METABOLISM	0.000373152	0.99624	Positive	Path17	P17
ESCA	HALLMARK_PANCREAS_BETA_CELLS	0.00101946	0.989727	Positive	Path38	P38
ESCA	HALLMARK_BILE_ACID_METABOLISM	0.00573904	0.942219	Positive	Path8	P8
ESCA	HALLMARK_ANGIOGENESIS	0.0102726	0.896772	Positive	Path4	P4
ESCA	HALLMARK_IL6_JAK_STAT3_SIGNALING	0.0151112	0.848639	Positive	Path24	P24
ESCA	HALLMARK_CHOLESTEROL_HOMEOSTASIS	0.0202607	0.798024	Positive	Path9	P9
ESCA	HALLMARK_ADIPOGENESIS	0.0350889	0.657558	Positive	Path1	P1
ESCA	HALLMARK_PI3K_AKT_MTOR_SIGNALING	0.0428638	0.5881	Positive	Path40	P40
ESCA	HALLMARK_DNA_REPAIR	0.0479307	0.544725	Positive	Path12	P12
ESCA	HALLMARK_INTERFERON_ALPHA_RESPONSE	0.071403	0.366564	Positive	Path26	P26
ESCA	HALLMARK_PEROXISOME	0.0935567	0.236349	Positive	Path39	P39
ESCA	HALLMARK_ANDROGEN_RESPONSE	0.100346	0.203903	Positive	Path3	P3
ESCA	HALLMARK_MTORC1_SIGNALING	0.143903	0.067711	Positive	Path31	P31
ESCA	HALLMARK_PROTEIN_SECRETION	0.153468	0.0512031	Positive	Path41	P41
ESCA	HALLMARK_MYC_TARGETS_V2	0.157068	0.045926	Positive	Path33	P33
ESCA	HALLMARK_UNFOLDED_PROTEIN_RESPONSE	0.1658	0.0349822	Positive	Path46	P46
ESCA	HALLMARK_MYC_TARGETS_V1	0.165817	0.0349634	Positive	Path32	P32
ESCA	HALLMARK_SPERMATOGENESIS	0.200282	0.0106073	Positive	Path43	P43
ESCA	HALLMARK_GLYCOLYSIS	0.226233	0.00379388	Positive	Path19	P19
ESCA	HALLMARK_E2F_TARGETS	0.411306	5.42e-08	Positive	Path13	P13
ESCA	HALLMARK_G2M_CHECKPOINT	0.482452	7.98e-11	Positive	Path18	P18
ESCA	HALLMARK_MITOTIC_SPINDLE	0.54284	8.5e-14	Positive	Path30	P30
GBM	HALLMARK_MTORC1_SIGNALING	0.132179	0.0876468	Positive	Path31	P31
GBM	HALLMARK_DNA_REPAIR	0.306833	5.22e-05	Positive	Path12	P12
GBM	HALLMARK_WNT_BETA_CATENIN_SIGNALING	0.311954	3.85e-05	Positive	Path49	P49
GBM	HALLMARK_UNFOLDED_PROTEIN_RESPONSE	0.338797	7.05e-06	Positive	Path46	P46
GBM	HALLMARK_SPERMATOGENESIS	0.438458	2.77e-09	Positive	Path43	P43
GBM	HALLMARK_MYC_TARGETS_V2	0.52536	2.64e-13	Positive	Path33	P33
GBM	HALLMARK_MITOTIC_SPINDLE	0.545823	2e-14	Positive	Path30	P30
GBM	HALLMARK_MYC_TARGETS_V1	0.54875	1.35e-14	Positive	Path32	P32
GBM	HALLMARK_E2F_TARGETS	0.867068	0	Positive	Path13	P13
GBM	HALLMARK_G2M_CHECKPOINT	0.867731	0	Positive	Path18	P18
HSNC	HALLMARK_APICAL_JUNCTION	0.001429	0.974522	Positive	Path5	P5
HSNC	HALLMARK_CHOLESTEROL_HOMEOSTASIS	0.00857013	0.848101	Positive	Path9	P9
HSNC	HALLMARK_WNT_BETA_CATENIN_SIGNALING	0.0195184	0.662643	Positive	Path49	P49
HSNC	HALLMARK_UV_RESPONSE_UP	0.0354263	0.428356	Positive	Path48	P48
HSNC	HALLMARK_GLYCOLYSIS	0.0402009	0.368741	Positive	Path19	P19
HSNC	HALLMARK_ESTROGEN_RESPONSE_EARLY	0.0405811	0.364226	Positive	Path15	P15
HSNC	HALLMARK_COMPLEMENT	0.0516291	0.248232	Positive	Path11	P11
HSNC	HALLMARK_ESTROGEN_RESPONSE_LATE	0.058457	0.191008	Positive	Path16	P16
HSNC	HALLMARK_HEME_METABOLISM	0.0628969	0.159396	Positive	Path21	P21
HSNC	HALLMARK_IL2_STAT5_SIGNALING	0.0637717	0.153661	Positive	Path23	P23
HSNC	HALLMARK_HEDGEHOG_SIGNALING	0.0671151	0.133179	Positive	Path20	P20
HSNC	HALLMARK_TGF_BETA_SIGNALING	0.0772848	0.0836545	Positive	Path44	P44
HSNC	HALLMARK_APOPTOSIS	0.0921394	0.0390499	Positive	Path7	P7
HSNC	HALLMARK_UV_RESPONSE_DN	0.105887	0.0176344	Positive	Path47	P47
HSNC	HALLMARK_INFLAMMATORY_RESPONSE	0.106402	0.017088	Positive	Path25	P25
HSNC	HALLMARK_MYC_TARGETS_V2	0.109955	0.0137045	Positive	Path33	P33
HSNC	HALLMARK_ALLOGRAFT_REJECTION	0.120188	0.00701945	Positive	Path2	P2
HSNC	HALLMARK_INTERFERON_ALPHA_RESPONSE	0.133909	0.00264398	Positive	Path26	P26
HSNC	HALLMARK_IL6_JAK_STAT3_SIGNALING	0.151193	0.000677231	Positive	Path24	P24
HSNC	HALLMARK_INTERFERON_GAMMA_RESPONSE	0.156127	0.000446579	Positive	Path27	P27
HSNC	HALLMARK_APICAL_SURFACE	0.17584	7.47e-05	Positive	Path6	P6
HSNC	HALLMARK_UNFOLDED_PROTEIN_RESPONSE	0.176225	7.2e-05	Positive	Path46	P46
HSNC	HALLMARK_PROTEIN_SECRETION	0.206402	3.11e-06	Positive	Path41	P41
HSNC	HALLMARK_MYC_TARGETS_V1	0.258473	4.18e-09	Positive	Path32	P32
HSNC	HALLMARK_ANDROGEN_RESPONSE	0.288839	4.21e-11	Positive	Path3	P3
HSNC	HALLMARK_MTORC1_SIGNALING	0.355651	2.22e-16	Positive	Path31	P31
HSNC	HALLMARK_PI3K_AKT_MTOR_SIGNALING	0.411495	0	Positive	Path40	P40
HSNC	HALLMARK_SPERMATOGENESIS	0.520732	0	Positive	Path43	P43
HSNC	HALLMARK_E2F_TARGETS	0.633462	0	Positive	Path13	P13
HSNC	HALLMARK_MITOTIC_SPINDLE	0.710497	0	Positive	Path30	P30
HSNC	HALLMARK_G2M_CHECKPOINT	0.738314	0	Positive	Path18	P18
KICH	HALLMARK_WNT_BETA_CATENIN_SIGNALING	0.0130342	0.917923	Positive	Path49	P49
KICH	HALLMARK_COAGULATION	0.0281906	0.823603	Positive	Path10	P10
KICH	HALLMARK_ESTROGEN_RESPONSE_LATE	0.0337822	0.789352	Positive	Path16	P16
KICH	HALLMARK_CHOLESTEROL_HOMEOSTASIS	0.0371203	0.769088	Positive	Path9	P9
KICH	HALLMARK_HEDGEHOG_SIGNALING	0.0372475	0.768319	Positive	Path20	P20
KICH	HALLMARK_IL6_JAK_STAT3_SIGNALING	0.0468913	0.710698	Positive	Path24	P24
KICH	HALLMARK_ALLOGRAFT_REJECTION	0.051533	0.683507	Positive	Path2	P2
KICH	HALLMARK_UV_RESPONSE_UP	0.0557717	0.659021	Positive	Path48	P48
KICH	HALLMARK_TGF_BETA_SIGNALING	0.0617248	0.62523	Positive	Path44	P44
KICH	HALLMARK_ANDROGEN_RESPONSE	0.0654225	0.604616	Positive	Path3	P3
KICH	HALLMARK_ANGIOGENESIS	0.0687266	0.586452	Positive	Path4	P4
KICH	HALLMARK_APICAL_JUNCTION	0.0691885	0.583933	Positive	Path5	P5
KICH	HALLMARK_HYPOXIA	0.0779061	0.537333	Positive	Path22	P22
KICH	HALLMARK_NOTCH_SIGNALING	0.0899335	0.47619	Positive	Path35	P35
KICH	HALLMARK_PI3K_AKT_MTOR_SIGNALING	0.093	0.461219	Positive	Path40	P40
KICH	HALLMARK_PROTEIN_SECRETION	0.108204	0.390912	Positive	Path41	P41
KICH	HALLMARK_DNA_REPAIR	0.187546	0.13465	Positive	Path12	P12
KICH	HALLMARK_EPITHELIAL_MESENCHYMAL_TRANSITION	0.18761	0.134514	Positive	Path14	P14
KICH	HALLMARK_UV_RESPONSE_DN	0.189598	0.130361	Positive	Path47	P47
KICH	HALLMARK_MYC_TARGETS_V2	0.303554	0.0139655	Positive	Path33	P33
KICH	HALLMARK_SPERMATOGENESIS	0.36756	0.0025948	Positive	Path43	P43
KICH	HALLMARK_MTORC1_SIGNALING	0.427002	0.00038923	Positive	Path31	P31
KICH	HALLMARK_GLYCOLYSIS	0.437445	0.000268643	Positive	Path19	P19
KICH	HALLMARK_MYC_TARGETS_V1	0.447804	0.000183755	Positive	Path32	P32
KICH	HALLMARK_UNFOLDED_PROTEIN_RESPONSE	0.493439	2.96e-05	Positive	Path46	P46
KICH	HALLMARK_MITOTIC_SPINDLE	0.569386	7.44e-07	Positive	Path30	P30
KICH	HALLMARK_E2F_TARGETS	0.714048	2.43e-11	Positive	Path13	P13
KICH	HALLMARK_G2M_CHECKPOINT	0.714563	2.32e-11	Positive	Path18	P18
KIRC	HALLMARK_HEDGEHOG_SIGNALING	0.0295491	0.495224	Positive	Path20	P20
KIRC	HALLMARK_HYPOXIA	0.0364713	0.399849	Positive	Path22	P22
KIRC	HALLMARK_UV_RESPONSE_DN	0.0552543	0.201948	Positive	Path47	P47
KIRC	HALLMARK_DNA_REPAIR	0.0577955	0.181941	Positive	Path12	P12
KIRC	HALLMARK_ESTROGEN_RESPONSE_EARLY	0.0581196	0.179498	Positive	Path15	P15
KIRC	HALLMARK_APICAL_SURFACE	0.0641629	0.138301	Positive	Path6	P6
KIRC	HALLMARK_KRAS_SIGNALING_DN	0.101449	0.0189202	Positive	Path28	P28
KIRC	HALLMARK_COAGULATION	0.108479	0.0120505	Positive	Path10	P10
KIRC	HALLMARK_UV_RESPONSE_UP	0.118795	0.00594027	Positive	Path48	P48
KIRC	HALLMARK_APICAL_JUNCTION	0.131223	0.00235583	Positive	Path5	P5
KIRC	HALLMARK_ESTROGEN_RESPONSE_LATE	0.146013	0.000705141	Positive	Path16	P16
KIRC	HALLMARK_TNFA_SIGNALING_VIA_NFKB	0.156356	0.000282953	Positive	Path45	P45
KIRC	HALLMARK_IL2_STAT5_SIGNALING	0.185699	1.54e-05	Positive	Path23	P23
KIRC	HALLMARK_MYC_TARGETS_V2	0.197164	4.33e-06	Positive	Path33	P33
KIRC	HALLMARK_ANDROGEN_RESPONSE	0.200462	2.96e-06	Positive	Path3	P3
KIRC	HALLMARK_KRAS_SIGNALING_UP	0.200515	2.94e-06	Positive	Path29	P29
KIRC	HALLMARK_PROTEIN_SECRETION	0.204011	1.96e-06	Positive	Path41	P41
KIRC	HALLMARK_EPITHELIAL_MESENCHYMAL_TRANSITION	0.208809	1.1e-06	Positive	Path14	P14
KIRC	HALLMARK_MYC_TARGETS_V1	0.228959	8.57e-08	Positive	Path32	P32
KIRC	HALLMARK_APOPTOSIS	0.229538	7.93e-08	Positive	Path7	P7
KIRC	HALLMARK_GLYCOLYSIS	0.244893	9.54e-09	Positive	Path19	P19
KIRC	HALLMARK_INTERFERON_ALPHA_RESPONSE	0.269119	2.5e-10	Positive	Path26	P26
KIRC	HALLMARK_INTERFERON_GAMMA_RESPONSE	0.303715	7.03e-13	Positive	Path27	P27
KIRC	HALLMARK_ALLOGRAFT_REJECTION	0.316019	7.15e-14	Positive	Path2	P2
KIRC	HALLMARK_INFLAMMATORY_RESPONSE	0.327966	7.11e-15	Positive	Path25	P25
KIRC	HALLMARK_UNFOLDED_PROTEIN_RESPONSE	0.338902	8.88e-16	Positive	Path46	P46
KIRC	HALLMARK_COMPLEMENT	0.344163	2.22e-16	Positive	Path11	P11
KIRC	HALLMARK_PI3K_AKT_MTOR_SIGNALING	0.347823	0	Positive	Path40	P40
KIRC	HALLMARK_IL6_JAK_STAT3_SIGNALING	0.366968	0	Positive	Path24	P24
KIRC	HALLMARK_MTORC1_SIGNALING	0.368627	0	Positive	Path31	P31
KIRC	HALLMARK_SPERMATOGENESIS	0.462698	0	Positive	Path43	P43
KIRC	HALLMARK_MITOTIC_SPINDLE	0.477324	0	Positive	Path30	P30
KIRC	HALLMARK_E2F_TARGETS	0.7068	0	Positive	Path13	P13
KIRC	HALLMARK_G2M_CHECKPOINT	0.751709	0	Positive	Path18	P18
KIRP	HALLMARK_COMPLEMENT	0.00349364	0.952845	Positive	Path11	P11
KIRP	HALLMARK_INTERFERON_GAMMA_RESPONSE	0.0129823	0.826064	Positive	Path27	P27
KIRP	HALLMARK_ESTROGEN_RESPONSE_LATE	0.0186574	0.752133	Positive	Path16	P16
KIRP	HALLMARK_CHOLESTEROL_HOMEOSTASIS	0.0204931	0.728659	Positive	Path9	P9
KIRP	HALLMARK_KRAS_SIGNALING_UP	0.0244771	0.678604	Positive	Path29	P29
KIRP	HALLMARK_APICAL_SURFACE	0.0321868	0.585791	Positive	Path6	P6
KIRP	HALLMARK_IL6_JAK_STAT3_SIGNALING	0.0333645	0.572145	Positive	Path24	P24
KIRP	HALLMARK_APOPTOSIS	0.0575974	0.329202	Positive	Path7	P7
KIRP	HALLMARK_INTERFERON_ALPHA_RESPONSE	0.0599407	0.309873	Positive	Path26	P26
KIRP	HALLMARK_KRAS_SIGNALING_DN	0.062035	0.293241	Positive	Path28	P28
KIRP	HALLMARK_MYC_TARGETS_V2	0.0768758	0.192522	Positive	Path33	P33
KIRP	HALLMARK_HYPOXIA	0.0818834	0.165041	Positive	Path22	P22
KIRP	HALLMARK_ESTROGEN_RESPONSE_EARLY	0.0924242	0.116937	Positive	Path15	P15
KIRP	HALLMARK_EPITHELIAL_MESENCHYMAL_TRANSITION	0.139159	0.0179341	Positive	Path14	P14
KIRP	HALLMARK_NOTCH_SIGNALING	0.144972	0.0136291	Positive	Path35	P35
KIRP	HALLMARK_ANGIOGENESIS	0.147319	0.0121667	Positive	Path4	P4
KIRP	HALLMARK_WNT_BETA_CATENIN_SIGNALING	0.170229	0.00370112	Positive	Path49	P49
KIRP	HALLMARK_HEDGEHOG_SIGNALING	0.175008	0.00283281	Positive	Path20	P20
KIRP	HALLMARK_GLYCOLYSIS	0.190475	0.00113843	Positive	Path19	P19
KIRP	HALLMARK_APICAL_JUNCTION	0.206174	0.000419113	Positive	Path5	P5
KIRP	HALLMARK_MTORC1_SIGNALING	0.209913	0.00032669	Positive	Path31	P31
KIRP	HALLMARK_MYC_TARGETS_V1	0.21582	0.000218427	Positive	Path32	P32
KIRP	HALLMARK_ANDROGEN_RESPONSE	0.220263	0.000160193	Positive	Path3	P3
KIRP	HALLMARK_PI3K_AKT_MTOR_SIGNALING	0.225488	0.000110363	Positive	Path40	P40
KIRP	HALLMARK_UNFOLDED_PROTEIN_RESPONSE	0.239899	3.77e-05	Positive	Path46	P46
KIRP	HALLMARK_TGF_BETA_SIGNALING	0.251087	1.56e-05	Positive	Path44	P44
KIRP	HALLMARK_PROTEIN_SECRETION	0.266254	4.44e-06	Positive	Path41	P41
KIRP	HALLMARK_UV_RESPONSE_DN	0.302998	1.5e-07	Positive	Path47	P47
KIRP	HALLMARK_SPERMATOGENESIS	0.392307	4.53e-12	Positive	Path43	P43
KIRP	HALLMARK_MITOTIC_SPINDLE	0.559391	0	Positive	Path30	P30
KIRP	HALLMARK_E2F_TARGETS	0.613384	0	Positive	Path13	P13
KIRP	HALLMARK_G2M_CHECKPOINT	0.664738	0	Positive	Path18	P18
LAML	HALLMARK_XENOBIOTIC_METABOLISM	0.0208108	0.799782	Positive	Path50	P50
LAML	HALLMARK_PANCREAS_BETA_CELLS	0.0466004	0.569909	Positive	Path38	P38
LAML	HALLMARK_PI3K_AKT_MTOR_SIGNALING	0.0483831	0.555227	Positive	Path40	P40
LAML	HALLMARK_PEROXISOME	0.0501853	0.540572	Positive	Path39	P39
LAML	HALLMARK_HEME_METABOLISM	0.0733591	0.370698	Positive	Path21	P21
LAML	HALLMARK_APICAL_SURFACE	0.0806599	0.324853	Positive	Path6	P6
LAML	HALLMARK_OXIDATIVE_PHOSPHORYLATION	0.0842969	0.303441	Positive	Path36	P36
LAML	HALLMARK_UV_RESPONSE_DN	0.0921732	0.260322	Positive	Path47	P47
LAML	HALLMARK_ESTROGEN_RESPONSE_EARLY	0.0931473	0.255297	Positive	Path15	P15
LAML	HALLMARK_HEDGEHOG_SIGNALING	0.0989275	0.226852	Positive	Path20	P20
LAML	HALLMARK_EPITHELIAL_MESENCHYMAL_TRANSITION	0.137234	0.092899	Positive	Path14	P14
LAML	HALLMARK_ADIPOGENESIS	0.141235	0.0836697	Positive	Path1	P1
LAML	HALLMARK_FATTY_ACID_METABOLISM	0.149018	0.0678266	Positive	Path17	P17
LAML	HALLMARK_PROTEIN_SECRETION	0.154099	0.0588696	Positive	Path41	P41
LAML	HALLMARK_ANGIOGENESIS	0.177053	0.029645	Positive	Path4	P4
LAML	HALLMARK_ESTROGEN_RESPONSE_LATE	0.210934	0.00932838	Positive	Path16	P16
LAML	HALLMARK_DNA_REPAIR	0.233946	0.00383874	Positive	Path12	P12
LAML	HALLMARK_GLYCOLYSIS	0.284951	0.000390759	Positive	Path19	P19
LAML	HALLMARK_ANDROGEN_RESPONSE	0.287235	0.000348987	Positive	Path3	P3
LAML	HALLMARK_MYC_TARGETS_V2	0.344748	1.46e-05	Positive	Path33	P33
LAML	HALLMARK_UNFOLDED_PROTEIN_RESPONSE	0.413118	1.35e-07	Positive	Path46	P46
LAML	HALLMARK_MYC_TARGETS_V1	0.459086	3.05e-09	Positive	Path32	P32
LAML	HALLMARK_MTORC1_SIGNALING	0.463755	2.01e-09	Positive	Path31	P31
LAML	HALLMARK_SPERMATOGENESIS	0.637541	0	Positive	Path43	P43
LAML	HALLMARK_MITOTIC_SPINDLE	0.670067	0	Positive	Path30	P30
LAML	HALLMARK_E2F_TARGETS	0.813814	0	Positive	Path13	P13
LAML	HALLMARK_G2M_CHECKPOINT	0.85654	0	Positive	Path18	P18
LGG	HALLMARK_PEROXISOME	0.0267114	0.539864	Positive	Path39	P39
LGG	HALLMARK_ESTROGEN_RESPONSE_LATE	0.0286396	0.510995	Positive	Path16	P16
LGG	HALLMARK_MYC_TARGETS_V2	0.107041	0.0137702	Positive	Path33	P33
LGG	HALLMARK_HYPOXIA	0.124455	0.00414581	Positive	Path22	P22
LGG	HALLMARK_WNT_BETA_CATENIN_SIGNALING	0.132989	0.00217569	Positive	Path49	P49
LGG	HALLMARK_DNA_REPAIR	0.133769	0.00204732	Positive	Path12	P12
LGG	HALLMARK_KRAS_SIGNALING_UP	0.151428	0.000474468	Positive	Path29	P29
LGG	HALLMARK_ANDROGEN_RESPONSE	0.159316	0.000234027	Positive	Path3	P3
LGG	HALLMARK_NOTCH_SIGNALING	0.163339	0.000161108	Positive	Path35	P35
LGG	HALLMARK_IL2_STAT5_SIGNALING	0.165837	0.000127212	Positive	Path23	P23
LGG	HALLMARK_UV_RESPONSE_DN	0.179825	3.18e-05	Positive	Path47	P47
LGG	HALLMARK_INTERFERON_ALPHA_RESPONSE	0.182362	2.44e-05	Positive	Path26	P26
LGG	HALLMARK_PROTEIN_SECRETION	0.182637	2.38e-05	Positive	Path41	P41
LGG	HALLMARK_INFLAMMATORY_RESPONSE	0.196731	5.15e-06	Positive	Path25	P25
LGG	HALLMARK_APICAL_SURFACE	0.205791	1.81e-06	Positive	Path6	P6
LGG	HALLMARK_TNFA_SIGNALING_VIA_NFKB	0.206183	1.73e-06	Positive	Path45	P45
LGG	HALLMARK_COMPLEMENT	0.219486	3.42e-07	Positive	Path11	P11
LGG	HALLMARK_INTERFERON_GAMMA_RESPONSE	0.219625	3.36e-07	Positive	Path27	P27
LGG	HALLMARK_APICAL_JUNCTION	0.225412	1.61e-07	Positive	Path5	P5
LGG	HALLMARK_APOPTOSIS	0.227752	1.19e-07	Positive	Path7	P7
LGG	HALLMARK_IL6_JAK_STAT3_SIGNALING	0.232618	6.23e-08	Positive	Path24	P24
LGG	HALLMARK_SPERMATOGENESIS	0.239871	2.33e-08	Positive	Path43	P43
LGG	HALLMARK_COAGULATION	0.243403	1.42e-08	Positive	Path10	P10
LGG	HALLMARK_ALLOGRAFT_REJECTION	0.255139	2.63e-09	Positive	Path2	P2
LGG	HALLMARK_UNFOLDED_PROTEIN_RESPONSE	0.270326	2.6e-10	Positive	Path46	P46
LGG	HALLMARK_MYC_TARGETS_V1	0.270776	2.42e-10	Positive	Path32	P32
LGG	HALLMARK_GLYCOLYSIS	0.275747	1.1e-10	Positive	Path19	P19
LGG	HALLMARK_MTORC1_SIGNALING	0.28816	1.42e-11	Positive	Path31	P31
LGG	HALLMARK_EPITHELIAL_MESENCHYMAL_TRANSITION	0.342195	4.44e-16	Positive	Path14	P14
LGG	HALLMARK_ANGIOGENESIS	0.357423	0	Positive	Path4	P4
LGG	HALLMARK_TGF_BETA_SIGNALING	0.38207	0	Positive	Path44	P44
LGG	HALLMARK_PI3K_AKT_MTOR_SIGNALING	0.398982	0	Positive	Path40	P40
LGG	HALLMARK_E2F_TARGETS	0.658569	0	Positive	Path13	P13
LGG	HALLMARK_MITOTIC_SPINDLE	0.663119	0	Positive	Path30	P30
LGG	HALLMARK_G2M_CHECKPOINT	0.691154	0	Positive	Path18	P18
LIHC	HALLMARK_APOPTOSIS	0.00478226	0.926559	Positive	Path7	P7
LIHC	HALLMARK_NOTCH_SIGNALING	0.0356498	0.491865	Positive	Path35	P35
LIHC	HALLMARK_WNT_BETA_CATENIN_SIGNALING	0.0423544	0.414088	Positive	Path49	P49
LIHC	HALLMARK_APICAL_SURFACE	0.0480566	0.354033	Positive	Path6	P6
LIHC	HALLMARK_APICAL_JUNCTION	0.0559387	0.280576	Positive	Path5	P5
LIHC	HALLMARK_DNA_REPAIR	0.0654235	0.206824	Positive	Path12	P12
LIHC	HALLMARK_GLYCOLYSIS	0.0928442	0.0729112	Positive	Path19	P19
LIHC	HALLMARK_TGF_BETA_SIGNALING	0.119825	0.0204549	Positive	Path44	P44
LIHC	HALLMARK_HEDGEHOG_SIGNALING	0.133273	0.00987223	Positive	Path20	P20
LIHC	HALLMARK_UNFOLDED_PROTEIN_RESPONSE	0.171858	0.00084593	Positive	Path46	P46
LIHC	HALLMARK_PROTEIN_SECRETION	0.256266	5.07e-07	Positive	Path41	P41
LIHC	HALLMARK_MTORC1_SIGNALING	0.291152	9.66e-09	Positive	Path31	P31
LIHC	HALLMARK_MYC_TARGETS_V1	0.391117	4e-15	Positive	Path32	P32
LIHC	HALLMARK_PI3K_AKT_MTOR_SIGNALING	0.425368	0	Positive	Path40	P40
LIHC	HALLMARK_SPERMATOGENESIS	0.549496	0	Positive	Path43	P43
LIHC	HALLMARK_MITOTIC_SPINDLE	0.755128	0	Positive	Path30	P30
LIHC	HALLMARK_E2F_TARGETS	0.776683	0	Positive	Path13	P13
LIHC	HALLMARK_G2M_CHECKPOINT	0.829339	0	Positive	Path18	P18
LUAD	HALLMARK_COMPLEMENT	0.00446928	0.918552	Positive	Path11	P11
LUAD	HALLMARK_INFLAMMATORY_RESPONSE	0.0228334	0.601323	Positive	Path25	P25
LUAD	HALLMARK_ALLOGRAFT_REJECTION	0.0343766	0.431414	Positive	Path2	P2
LUAD	HALLMARK_CHOLESTEROL_HOMEOSTASIS	0.058535	0.180103	Positive	Path9	P9
LUAD	HALLMARK_EPITHELIAL_MESENCHYMAL_TRANSITION	0.0653873	0.134218	Positive	Path14	P14
LUAD	HALLMARK_ANDROGEN_RESPONSE	0.0930237	0.032923	Positive	Path3	P3
LUAD	HALLMARK_INTERFERON_GAMMA_RESPONSE	0.124121	0.00435913	Positive	Path27	P27
LUAD	HALLMARK_HYPOXIA	0.129848	0.00284889	Positive	Path22	P22
LUAD	HALLMARK_PROTEIN_SECRETION	0.145545	0.000814154	Positive	Path41	P41
LUAD	HALLMARK_INTERFERON_ALPHA_RESPONSE	0.159526	0.000239234	Positive	Path26	P26
LUAD	HALLMARK_UV_RESPONSE_UP	0.228153	1.22e-07	Positive	Path48	P48
LUAD	HALLMARK_DNA_REPAIR	0.341861	8.88e-16	Positive	Path12	P12
LUAD	HALLMARK_PI3K_AKT_MTOR_SIGNALING	0.422146	0	Positive	Path40	P40
LUAD	HALLMARK_GLYCOLYSIS	0.441653	0	Positive	Path19	P19
LUAD	HALLMARK_UNFOLDED_PROTEIN_RESPONSE	0.460767	0	Positive	Path46	P46
LUAD	HALLMARK_MYC_TARGETS_V2	0.474555	0	Positive	Path33	P33
LUAD	HALLMARK_MYC_TARGETS_V1	0.556626	0	Positive	Path32	P32
LUAD	HALLMARK_MITOTIC_SPINDLE	0.620256	0	Positive	Path30	P30
LUAD	HALLMARK_SPERMATOGENESIS	0.638101	0	Positive	Path43	P43
LUAD	HALLMARK_MTORC1_SIGNALING	0.642169	0	Positive	Path31	P31
LUAD	HALLMARK_E2F_TARGETS	0.810957	0	Positive	Path13	P13
LUAD	HALLMARK_G2M_CHECKPOINT	0.833086	0	Positive	Path18	P18
LUSC	HALLMARK_INTERFERON_ALPHA_RESPONSE	0.0102495	0.818987	Positive	Path26	P26
LUSC	HALLMARK_REACTIVE_OXYGEN_SPECIES_PATHWAY	0.0160497	0.720069	Positive	Path42	P42
LUSC	HALLMARK_ADIPOGENESIS	0.0326625	0.465724	Positive	Path1	P1
LUSC	HALLMARK_PROTEIN_SECRETION	0.0412317	0.357062	Positive	Path41	P41
LUSC	HALLMARK_CHOLESTEROL_HOMEOSTASIS	0.0671135	0.133577	Positive	Path9	P9
LUSC	HALLMARK_UV_RESPONSE_UP	0.0787721	0.0781551	Positive	Path48	P48
LUSC	HALLMARK_PEROXISOME	0.0806801	0.0711848	Positive	Path39	P39
LUSC	HALLMARK_FATTY_ACID_METABOLISM	0.101885	0.022564	Positive	Path17	P17
LUSC	HALLMARK_OXIDATIVE_PHOSPHORYLATION	0.1879	2.31e-05	Positive	Path36	P36
LUSC	HALLMARK_GLYCOLYSIS	0.195947	9.97e-06	Positive	Path19	P19
LUSC	HALLMARK_PI3K_AKT_MTOR_SIGNALING	0.244378	3.02e-08	Positive	Path40	P40
LUSC	HALLMARK_UNFOLDED_PROTEIN_RESPONSE	0.323336	1.18e-13	Positive	Path46	P46
LUSC	HALLMARK_MITOTIC_SPINDLE	0.337566	7.99e-15	Positive	Path30	P30
LUSC	HALLMARK_DNA_REPAIR	0.396056	0	Positive	Path12	P12
LUSC	HALLMARK_MYC_TARGETS_V2	0.398009	0	Positive	Path33	P33
LUSC	HALLMARK_MTORC1_SIGNALING	0.407982	0	Positive	Path31	P31
LUSC	HALLMARK_SPERMATOGENESIS	0.423435	0	Positive	Path43	P43
LUSC	HALLMARK_MYC_TARGETS_V1	0.48582	0	Positive	Path32	P32
LUSC	HALLMARK_G2M_CHECKPOINT	0.598742	0	Positive	Path18	P18
LUSC	HALLMARK_E2F_TARGETS	0.60357	0	Positive	Path13	P13
MESO	HALLMARK_APOPTOSIS	0.0511969	0.639685	Positive	Path7	P7
MESO	HALLMARK_HYPOXIA	0.0520013	0.634426	Positive	Path22	P22
MESO	HALLMARK_INTERFERON_ALPHA_RESPONSE	0.0589644	0.589692	Positive	Path26	P26
MESO	HALLMARK_ALLOGRAFT_REJECTION	0.0596211	0.585549	Positive	Path2	P2
MESO	HALLMARK_INTERFERON_GAMMA_RESPONSE	0.0611665	0.575849	Positive	Path27	P27
MESO	HALLMARK_COMPLEMENT	0.0699062	0.522445	Positive	Path11	P11
MESO	HALLMARK_IL6_JAK_STAT3_SIGNALING	0.0793976	0.467424	Positive	Path24	P24
MESO	HALLMARK_TGF_BETA_SIGNALING	0.0862221	0.4299	Positive	Path44	P44
MESO	HALLMARK_INFLAMMATORY_RESPONSE	0.088327	0.418684	Positive	Path25	P25
MESO	HALLMARK_IL2_STAT5_SIGNALING	0.100462	0.35739	Positive	Path23	P23
MESO	HALLMARK_ANGIOGENESIS	0.117227	0.282409	Positive	Path4	P4
MESO	HALLMARK_CHOLESTEROL_HOMEOSTASIS	0.118587	0.276823	Positive	Path9	P9
MESO	HALLMARK_APICAL_SURFACE	0.121811	0.26388	Positive	Path6	P6
MESO	HALLMARK_WNT_BETA_CATENIN_SIGNALING	0.125446	0.249787	Positive	Path49	P49
MESO	HALLMARK_ANDROGEN_RESPONSE	0.136469	0.210238	Positive	Path3	P3
MESO	HALLMARK_UV_RESPONSE_UP	0.145959	0.179935	Positive	Path48	P48
MESO	HALLMARK_UV_RESPONSE_DN	0.180408	0.0964675	Positive	Path47	P47
MESO	HALLMARK_DNA_REPAIR	0.192883	0.0751903	Positive	Path12	P12
MESO	HALLMARK_PROTEIN_SECRETION	0.225961	0.0364425	Positive	Path41	P41
MESO	HALLMARK_MYC_TARGETS_V2	0.231765	0.0317795	Positive	Path33	P33
MESO	HALLMARK_EPITHELIAL_MESENCHYMAL_TRANSITION	0.25718	0.016828	Positive	Path14	P14
MESO	HALLMARK_APICAL_JUNCTION	0.278025	0.00954527	Positive	Path5	P5
MESO	HALLMARK_UNFOLDED_PROTEIN_RESPONSE	0.317873	0.00285942	Positive	Path46	P46
MESO	HALLMARK_HEDGEHOG_SIGNALING	0.341528	0.00128995	Positive	Path20	P20
MESO	HALLMARK_GLYCOLYSIS	0.376729	0.000349963	Positive	Path19	P19
MESO	HALLMARK_MYC_TARGETS_V1	0.432428	3.21e-05	Positive	Path32	P32
MESO	HALLMARK_MTORC1_SIGNALING	0.509994	5.28e-07	Positive	Path31	P31
MESO	HALLMARK_SPERMATOGENESIS	0.517238	3.41e-07	Positive	Path43	P43
MESO	HALLMARK_PI3K_AKT_MTOR_SIGNALING	0.542741	6.72e-08	Positive	Path40	P40
MESO	HALLMARK_MITOTIC_SPINDLE	0.722846	4e-15	Positive	Path30	P30
MESO	HALLMARK_E2F_TARGETS	0.82278	0	Positive	Path13	P13
MESO	HALLMARK_G2M_CHECKPOINT	0.840832	0	Positive	Path18	P18
OV	HALLMARK_OXIDATIVE_PHOSPHORYLATION	0.0014245	0.977949	Positive	Path36	P36
OV	HALLMARK_HYPOXIA	0.00387366	0.940085	Positive	Path22	P22
OV	HALLMARK_XENOBIOTIC_METABOLISM	0.00686174	0.894079	Positive	Path50	P50
OV	HALLMARK_BILE_ACID_METABOLISM	0.0176032	0.732658	Positive	Path8	P8
OV	HALLMARK_TNFA_SIGNALING_VIA_NFKB	0.0260947	0.612563	Positive	Path45	P45
OV	HALLMARK_REACTIVE_OXYGEN_SPECIES_PATHWAY	0.0344513	0.5037	Positive	Path42	P42
OV	HALLMARK_IL2_STAT5_SIGNALING	0.050224	0.329489	Positive	Path23	P23
OV	HALLMARK_ESTROGEN_RESPONSE_EARLY	0.051561	0.316761	Positive	Path15	P15
OV	HALLMARK_APOPTOSIS	0.0567687	0.270285	Positive	Path7	P7
OV	HALLMARK_COMPLEMENT	0.0743813	0.148382	Positive	Path11	P11
OV	HALLMARK_ALLOGRAFT_REJECTION	0.0899213	0.0804047	Positive	Path2	P2
OV	HALLMARK_HEME_METABOLISM	0.107656	0.036171	Positive	Path21	P21
OV	HALLMARK_ADIPOGENESIS	0.107839	0.0358524	Positive	Path1	P1
OV	HALLMARK_INFLAMMATORY_RESPONSE	0.113365	0.0273278	Positive	Path25	P25
OV	HALLMARK_IL6_JAK_STAT3_SIGNALING	0.117669	0.0219536	Positive	Path24	P24
OV	HALLMARK_FATTY_ACID_METABOLISM	0.120007	0.0194384	Positive	Path17	P17
OV	HALLMARK_DNA_REPAIR	0.130495	0.0109918	Positive	Path12	P12
OV	HALLMARK_PEROXISOME	0.142223	0.00554132	Positive	Path39	P39
OV	HALLMARK_MYC_TARGETS_V2	0.153928	0.00265852	Positive	Path33	P33
OV	HALLMARK_ESTROGEN_RESPONSE_LATE	0.163668	0.00138704	Positive	Path16	P16
OV	HALLMARK_ANDROGEN_RESPONSE	0.175762	0.000587747	Positive	Path3	P3
OV	HALLMARK_INTERFERON_GAMMA_RESPONSE	0.199074	9.55e-05	Positive	Path27	P27
OV	HALLMARK_CHOLESTEROL_HOMEOSTASIS	0.21556	2.31e-05	Positive	Path9	P9
OV	HALLMARK_INTERFERON_ALPHA_RESPONSE	0.230675	5.7e-06	Positive	Path26	P26
OV	HALLMARK_PROTEIN_SECRETION	0.232958	4.57e-06	Positive	Path41	P41
OV	HALLMARK_UV_RESPONSE_UP	0.248876	9.27e-07	Positive	Path48	P48
OV	HALLMARK_GLYCOLYSIS	0.256197	4.29e-07	Positive	Path19	P19
OV	HALLMARK_MYC_TARGETS_V1	0.286583	1.34e-08	Positive	Path32	P32
OV	HALLMARK_UNFOLDED_PROTEIN_RESPONSE	0.330521	4.12e-11	Positive	Path46	P46
OV	HALLMARK_PI3K_AKT_MTOR_SIGNALING	0.391489	2.44e-15	Positive	Path40	P40
OV	HALLMARK_MITOTIC_SPINDLE	0.452891	0	Positive	Path30	P30
OV	HALLMARK_MTORC1_SIGNALING	0.46064	0	Positive	Path31	P31
OV	HALLMARK_SPERMATOGENESIS	0.493777	0	Positive	Path43	P43
OV	HALLMARK_E2F_TARGETS	0.595531	0	Positive	Path13	P13
OV	HALLMARK_G2M_CHECKPOINT	0.659789	0	Positive	Path18	P18
PAAD	HALLMARK_UV_RESPONSE_DN	0.00102047	0.989214	Positive	Path47	P47
PAAD	HALLMARK_IL2_STAT5_SIGNALING	0.00604984	0.93612	Positive	Path23	P23
PAAD	HALLMARK_ADIPOGENESIS	0.0123328	0.870214	Positive	Path1	P1
PAAD	HALLMARK_IL6_JAK_STAT3_SIGNALING	0.0451892	0.549201	Positive	Path24	P24
PAAD	HALLMARK_REACTIVE_OXYGEN_SPECIES_PATHWAY	0.0602458	0.424382	Positive	Path42	P42
PAAD	HALLMARK_EPITHELIAL_MESENCHYMAL_TRANSITION	0.0612884	0.416394	Positive	Path14	P14
PAAD	HALLMARK_COMPLEMENT	0.0742595	0.324562	Positive	Path11	P11
PAAD	HALLMARK_FATTY_ACID_METABOLISM	0.0767801	0.308363	Positive	Path17	P17
PAAD	HALLMARK_UV_RESPONSE_UP	0.0776448	0.302931	Positive	Path48	P48
PAAD	HALLMARK_INFLAMMATORY_RESPONSE	0.101747	0.176561	Positive	Path25	P25
PAAD	HALLMARK_TNFA_SIGNALING_VIA_NFKB	0.10945	0.145856	Positive	Path45	P45
PAAD	HALLMARK_APICAL_JUNCTION	0.116434	0.121681	Positive	Path5	P5
PAAD	HALLMARK_SPERMATOGENESIS	0.121181	0.107111	Positive	Path43	P43
PAAD	HALLMARK_DNA_REPAIR	0.135611	0.0710941	Positive	Path12	P12
PAAD	HALLMARK_P53_PATHWAY	0.138108	0.0659998	Positive	Path37	P37
PAAD	HALLMARK_HYPOXIA	0.148282	0.0482315	Positive	Path22	P22
PAAD	HALLMARK_APICAL_SURFACE	0.155485	0.0382244	Positive	Path6	P6
PAAD	HALLMARK_PEROXISOME	0.162827	0.0298868	Positive	Path39	P39
PAAD	HALLMARK_TGF_BETA_SIGNALING	0.190258	0.0109668	Positive	Path44	P44
PAAD	HALLMARK_PROTEIN_SECRETION	0.208272	0.00527443	Positive	Path41	P41
PAAD	HALLMARK_APOPTOSIS	0.214876	0.0039726	Positive	Path7	P7
PAAD	HALLMARK_INTERFERON_GAMMA_RESPONSE	0.216083	0.00376874	Positive	Path27	P27
PAAD	HALLMARK_ESTROGEN_RESPONSE_EARLY	0.220769	0.00306345	Positive	Path15	P15
PAAD	HALLMARK_CHOLESTEROL_HOMEOSTASIS	0.220904	0.00304506	Positive	Path9	P9
PAAD	HALLMARK_ANDROGEN_RESPONSE	0.221303	0.00299119	Positive	Path3	P3
PAAD	HALLMARK_UNFOLDED_PROTEIN_RESPONSE	0.232304	0.00180672	Positive	Path46	P46
PAAD	HALLMARK_PI3K_AKT_MTOR_SIGNALING	0.239332	0.00129324	Positive	Path40	P40
PAAD	HALLMARK_NOTCH_SIGNALING	0.252376	0.000677386	Positive	Path35	P35
PAAD	HALLMARK_ESTROGEN_RESPONSE_LATE	0.270832	0.000255716	Positive	Path16	P16
PAAD	HALLMARK_MYC_TARGETS_V2	0.276214	0.00018992	Positive	Path33	P33
PAAD	HALLMARK_MYC_TARGETS_V1	0.303106	3.91e-05	Positive	Path32	P32
PAAD	HALLMARK_INTERFERON_ALPHA_RESPONSE	0.320819	1.26e-05	Positive	Path26	P26
PAAD	HALLMARK_GLYCOLYSIS	0.478213	1.47e-11	Positive	Path19	P19
PAAD	HALLMARK_MTORC1_SIGNALING	0.491061	3.42e-12	Positive	Path31	P31
PAAD	HALLMARK_MITOTIC_SPINDLE	0.578797	0	Positive	Path30	P30
PAAD	HALLMARK_E2F_TARGETS	0.625543	0	Positive	Path13	P13
PAAD	HALLMARK_G2M_CHECKPOINT	0.694413	0	Positive	Path18	P18
PCPG	HALLMARK_UNFOLDED_PROTEIN_RESPONSE	0.0107459	0.885204	Positive	Path46	P46
PCPG	HALLMARK_NOTCH_SIGNALING	0.0398906	0.591857	Positive	Path35	P35
PCPG	HALLMARK_APICAL_SURFACE	0.0431736	0.561705	Positive	Path6	P6
PCPG	HALLMARK_GLYCOLYSIS	0.0472397	0.525414	Positive	Path19	P19
PCPG	HALLMARK_WNT_BETA_CATENIN_SIGNALING	0.0522275	0.482581	Positive	Path49	P49
PCPG	HALLMARK_ANDROGEN_RESPONSE	0.0569874	0.443526	Positive	Path3	P3
PCPG	HALLMARK_ANGIOGENESIS	0.0604186	0.416522	Positive	Path4	P4
PCPG	HALLMARK_EPITHELIAL_MESENCHYMAL_TRANSITION	0.0636666	0.391869	Positive	Path14	P14
PCPG	HALLMARK_APICAL_JUNCTION	0.0792219	0.286411	Positive	Path5	P5
PCPG	HALLMARK_MYC_TARGETS_V1	0.0878428	0.237023	Positive	Path32	P32
PCPG	HALLMARK_TGF_BETA_SIGNALING	0.119594	0.106842	Positive	Path44	P44
PCPG	HALLMARK_HEME_METABOLISM	0.121081	0.102522	Positive	Path21	P21
PCPG	HALLMARK_PI3K_AKT_MTOR_SIGNALING	0.207356	0.00485467	Positive	Path40	P40
PCPG	HALLMARK_PROTEIN_SECRETION	0.288823	7.33e-05	Positive	Path41	P41
PCPG	HALLMARK_HEDGEHOG_SIGNALING	0.297739	4.25e-05	Positive	Path20	P20
PCPG	HALLMARK_UV_RESPONSE_DN	0.339612	2.56e-06	Positive	Path47	P47
PCPG	HALLMARK_SPERMATOGENESIS	0.348873	1.3e-06	Positive	Path43	P43
PCPG	HALLMARK_E2F_TARGETS	0.530621	1.11e-14	Positive	Path13	P13
PCPG	HALLMARK_MITOTIC_SPINDLE	0.644163	0	Positive	Path30	P30
PCPG	HALLMARK_G2M_CHECKPOINT	0.650904	0	Positive	Path18	P18
PRAD	HALLMARK_HEDGEHOG_SIGNALING	0.00649625	0.884906	Positive	Path20	P20
PRAD	HALLMARK_HEME_METABOLISM	0.0329651	0.4625	Positive	Path21	P21
PRAD	HALLMARK_TGF_BETA_SIGNALING	0.0378337	0.399048	Positive	Path44	P44
PRAD	HALLMARK_MYC_TARGETS_V2	0.149585	0.000802381	Positive	Path33	P33
PRAD	HALLMARK_MYC_TARGETS_V1	0.235656	1e-07	Positive	Path32	P32
PRAD	HALLMARK_ANDROGEN_RESPONSE	0.261262	3.13e-09	Positive	Path3	P3
PRAD	HALLMARK_SPERMATOGENESIS	0.279686	2.03e-10	Positive	Path43	P43
PRAD	HALLMARK_PI3K_AKT_MTOR_SIGNALING	0.284859	9.05e-11	Positive	Path40	P40
PRAD	HALLMARK_MTORC1_SIGNALING	0.338487	7.55e-15	Positive	Path31	P31
PRAD	HALLMARK_PROTEIN_SECRETION	0.353997	4.44e-16	Positive	Path41	P41
PRAD	HALLMARK_UNFOLDED_PROTEIN_RESPONSE	0.416378	0	Positive	Path46	P46
PRAD	HALLMARK_E2F_TARGETS	0.505644	0	Positive	Path13	P13
PRAD	HALLMARK_MITOTIC_SPINDLE	0.538385	0	Positive	Path30	P30
PRAD	HALLMARK_G2M_CHECKPOINT	0.616941	0	Positive	Path18	P18
READ	HALLMARK_UV_RESPONSE_UP	0.00737724	0.924617	Positive	Path48	P48
READ	HALLMARK_INTERFERON_ALPHA_RESPONSE	0.0176381	0.821014	Positive	Path26	P26
READ	HALLMARK_REACTIVE_OXYGEN_SPECIES_PATHWAY	0.0409893	0.598929	Positive	Path42	P42
READ	HALLMARK_PEROXISOME	0.0542643	0.486118	Positive	Path39	P39
READ	HALLMARK_CHOLESTEROL_HOMEOSTASIS	0.11036	0.155669	Positive	Path9	P9
READ	HALLMARK_FATTY_ACID_METABOLISM	0.144505	0.0624367	Positive	Path17	P17
READ	HALLMARK_ANDROGEN_RESPONSE	0.152704	0.0488251	Positive	Path3	P3
READ	HALLMARK_PROTEIN_SECRETION	0.217352	0.00477963	Positive	Path41	P41
READ	HALLMARK_OXIDATIVE_PHOSPHORYLATION	0.243376	0.00152819	Positive	Path36	P36
READ	HALLMARK_GLYCOLYSIS	0.245857	0.00136189	Positive	Path19	P19
READ	HALLMARK_DNA_REPAIR	0.309399	4.73e-05	Positive	Path12	P12
READ	HALLMARK_PI3K_AKT_MTOR_SIGNALING	0.312084	4.03e-05	Positive	Path40	P40
READ	HALLMARK_MYC_TARGETS_V2	0.389375	1.98e-07	Positive	Path33	P33
READ	HALLMARK_MITOTIC_SPINDLE	0.395719	1.2e-07	Positive	Path30	P30
READ	HALLMARK_UNFOLDED_PROTEIN_RESPONSE	0.50083	5.47e-12	Positive	Path46	P46
READ	HALLMARK_SPERMATOGENESIS	0.513028	1.35e-12	Positive	Path43	P43
READ	HALLMARK_MTORC1_SIGNALING	0.544923	2.66e-14	Positive	Path31	P31
READ	HALLMARK_MYC_TARGETS_V1	0.588085	0	Positive	Path32	P32
READ	HALLMARK_E2F_TARGETS	0.689231	0	Positive	Path13	P13
READ	HALLMARK_G2M_CHECKPOINT	0.708646	0	Positive	Path18	P18
SARC	HALLMARK_UV_RESPONSE_UP	0.00168019	0.978365	Positive	Path48	P48
SARC	HALLMARK_EPITHELIAL_MESENCHYMAL_TRANSITION	0.0182432	0.768398	Positive	Path14	P14
SARC	HALLMARK_UV_RESPONSE_DN	0.0480973	0.437311	Positive	Path47	P47
SARC	HALLMARK_GLYCOLYSIS	0.104318	0.0913515	Positive	Path19	P19
SARC	HALLMARK_CHOLESTEROL_HOMEOSTASIS	0.117182	0.0577146	Positive	Path9	P9
SARC	HALLMARK_PROTEIN_SECRETION	0.122406	0.0473571	Positive	Path41	P41
SARC	HALLMARK_MYC_TARGETS_V2	0.135298	0.0282485	Positive	Path33	P33
SARC	HALLMARK_ANDROGEN_RESPONSE	0.143699	0.0197316	Positive	Path3	P3
SARC	HALLMARK_PI3K_AKT_MTOR_SIGNALING	0.143786	0.0196563	Positive	Path40	P40
SARC	HALLMARK_DNA_REPAIR	0.155038	0.0118173	Positive	Path12	P12
SARC	HALLMARK_UNFOLDED_PROTEIN_RESPONSE	0.247758	4.86e-05	Positive	Path46	P46
SARC	HALLMARK_MTORC1_SIGNALING	0.348324	6.45e-09	Positive	Path31	P31
SARC	HALLMARK_MYC_TARGETS_V1	0.377815	2.38e-10	Positive	Path32	P32
SARC	HALLMARK_SPERMATOGENESIS	0.526	0	Positive	Path43	P43
SARC	HALLMARK_MITOTIC_SPINDLE	0.771741	0	Positive	Path30	P30
SARC	HALLMARK_E2F_TARGETS	0.856318	0	Positive	Path13	P13
SARC	HALLMARK_G2M_CHECKPOINT	0.87797	0	Positive	Path18	P18
SKCM	HALLMARK_DNA_REPAIR	0.0237653	0.606923	Positive	Path12	P12
SKCM	HALLMARK_UV_RESPONSE_DN	0.0376778	0.414603	Positive	Path47	P47
SKCM	HALLMARK_TGF_BETA_SIGNALING	0.0497646	0.281116	Positive	Path44	P44
SKCM	HALLMARK_GLYCOLYSIS	0.0613816	0.183567	Positive	Path19	P19
SKCM	HALLMARK_MYC_TARGETS_V2	0.228036	5.68e-07	Positive	Path33	P33
SKCM	HALLMARK_ANDROGEN_RESPONSE	0.268509	3.2e-09	Positive	Path3	P3
SKCM	HALLMARK_PROTEIN_SECRETION	0.304657	1.42e-11	Positive	Path41	P41
SKCM	HALLMARK_PI3K_AKT_MTOR_SIGNALING	0.3223	7.59e-13	Positive	Path40	P40
SKCM	HALLMARK_UNFOLDED_PROTEIN_RESPONSE	0.397566	0	Positive	Path46	P46
SKCM	HALLMARK_MTORC1_SIGNALING	0.442984	0	Positive	Path31	P31
SKCM	HALLMARK_MYC_TARGETS_V1	0.474741	0	Positive	Path32	P32
SKCM	HALLMARK_SPERMATOGENESIS	0.575122	0	Positive	Path43	P43
SKCM	HALLMARK_E2F_TARGETS	0.701136	0	Positive	Path13	P13
SKCM	HALLMARK_MITOTIC_SPINDLE	0.725935	0	Positive	Path30	P30
SKCM	HALLMARK_G2M_CHECKPOINT	0.762419	0	Positive	Path18	P18
STAD	HALLMARK_IL6_JAK_STAT3_SIGNALING	0.00308042	0.952591	Positive	Path24	P24
STAD	HALLMARK_ANDROGEN_RESPONSE	0.010241	0.843311	Positive	Path3	P3
STAD	HALLMARK_XENOBIOTIC_METABOLISM	0.0270482	0.601578	Positive	Path50	P50
STAD	HALLMARK_ALLOGRAFT_REJECTION	0.0288276	0.577872	Positive	Path2	P2
STAD	HALLMARK_REACTIVE_OXYGEN_SPECIES_PATHWAY	0.0406053	0.43303	Positive	Path42	P42
STAD	HALLMARK_ESTROGEN_RESPONSE_LATE	0.0468488	0.365629	Positive	Path16	P16
STAD	HALLMARK_P53_PATHWAY	0.0980616	0.0578028	Positive	Path37	P37
STAD	HALLMARK_OXIDATIVE_PHOSPHORYLATION	0.101112	0.050405	Positive	Path36	P36
STAD	HALLMARK_FATTY_ACID_METABOLISM	0.111282	0.0312037	Positive	Path17	P17
STAD	HALLMARK_INTERFERON_GAMMA_RESPONSE	0.126816	0.01399	Positive	Path27	P27
STAD	HALLMARK_PEROXISOME	0.134411	0.00916058	Positive	Path39	P39
STAD	HALLMARK_PI3K_AKT_MTOR_SIGNALING	0.162956	0.00154397	Positive	Path40	P40
STAD	HALLMARK_UV_RESPONSE_UP	0.177314	0.000561443	Positive	Path48	P48
STAD	HALLMARK_INTERFERON_ALPHA_RESPONSE	0.20441	6.68e-05	Positive	Path26	P26
STAD	HALLMARK_CHOLESTEROL_HOMEOSTASIS	0.209822	4.22e-05	Positive	Path9	P9
STAD	HALLMARK_PROTEIN_SECRETION	0.239849	2.63e-06	Positive	Path41	P41
STAD	HALLMARK_DNA_REPAIR	0.370485	1.21e-13	Positive	Path12	P12
STAD	HALLMARK_GLYCOLYSIS	0.383416	1.4e-14	Positive	Path19	P19
STAD	HALLMARK_SPERMATOGENESIS	0.403115	4.44e-16	Positive	Path43	P43
STAD	HALLMARK_MYC_TARGETS_V1	0.475032	0	Positive	Path32	P32
STAD	HALLMARK_MYC_TARGETS_V2	0.484475	0	Positive	Path33	P33
STAD	HALLMARK_MITOTIC_SPINDLE	0.491581	0	Positive	Path30	P30
STAD	HALLMARK_MTORC1_SIGNALING	0.537576	0	Positive	Path31	P31
STAD	HALLMARK_UNFOLDED_PROTEIN_RESPONSE	0.554085	0	Positive	Path46	P46
STAD	HALLMARK_E2F_TARGETS	0.663722	0	Positive	Path13	P13
STAD	HALLMARK_G2M_CHECKPOINT	0.699758	0	Positive	Path18	P18
TGCT	HALLMARK_P53_PATHWAY	0.0021748	0.978504	Positive	Path37	P37
TGCT	HALLMARK_ADIPOGENESIS	0.0440651	0.58492	Positive	Path1	P1
TGCT	HALLMARK_UV_RESPONSE_UP	0.0490699	0.542975	Positive	Path48	P48
TGCT	HALLMARK_PROTEIN_SECRETION	0.204061	0.0106136	Positive	Path41	P41
TGCT	HALLMARK_WNT_BETA_CATENIN_SIGNALING	0.225004	0.00474289	Positive	Path49	P49
TGCT	HALLMARK_GLYCOLYSIS	0.264705	0.000839761	Positive	Path19	P19
TGCT	HALLMARK_OXIDATIVE_PHOSPHORYLATION	0.291141	0.000226634	Positive	Path36	P36
TGCT	HALLMARK_MITOTIC_SPINDLE	0.351515	6.81e-06	Positive	Path30	P30
TGCT	HALLMARK_DNA_REPAIR	0.359547	4.03e-06	Positive	Path12	P12
TGCT	HALLMARK_SPERMATOGENESIS	0.546779	1.53e-13	Positive	Path43	P43
TGCT	HALLMARK_MTORC1_SIGNALING	0.601497	0	Positive	Path31	P31
TGCT	HALLMARK_MYC_TARGETS_V2	0.681437	0	Positive	Path33	P33
TGCT	HALLMARK_UNFOLDED_PROTEIN_RESPONSE	0.714569	0	Positive	Path46	P46
TGCT	HALLMARK_MYC_TARGETS_V1	0.725534	0	Positive	Path32	P32
TGCT	HALLMARK_E2F_TARGETS	0.825019	0	Positive	Path13	P13
TGCT	HALLMARK_G2M_CHECKPOINT	0.8554	0	Positive	Path18	P18
THCA	HALLMARK_WNT_BETA_CATENIN_SIGNALING	0.0131491	0.767052	Positive	Path49	P49
THCA	HALLMARK_UV_RESPONSE_UP	0.0188201	0.671557	Positive	Path48	P48
THCA	HALLMARK_COAGULATION	0.0354664	0.424157	Positive	Path10	P10
THCA	HALLMARK_NOTCH_SIGNALING	0.0542303	0.221486	Positive	Path35	P35
THCA	HALLMARK_CHOLESTEROL_HOMEOSTASIS	0.0871171	0.0492646	Positive	Path9	P9
THCA	HALLMARK_KRAS_SIGNALING_DN	0.12255	0.00558458	Positive	Path28	P28
THCA	HALLMARK_MYC_TARGETS_V1	0.123188	0.00534003	Positive	Path32	P32
THCA	HALLMARK_ANGIOGENESIS	0.130813	0.00307991	Positive	Path4	P4
THCA	HALLMARK_P53_PATHWAY	0.145402	0.000990861	Positive	Path37	P37
THCA	HALLMARK_HYPOXIA	0.17302	8.59e-05	Positive	Path22	P22
THCA	HALLMARK_GLYCOLYSIS	0.199155	5.84e-06	Positive	Path19	P19
THCA	HALLMARK_EPITHELIAL_MESENCHYMAL_TRANSITION	0.201417	4.55e-06	Positive	Path14	P14
THCA	HALLMARK_APICAL_JUNCTION	0.249034	1.2e-08	Positive	Path5	P5
THCA	HALLMARK_APICAL_SURFACE	0.249091	1.19e-08	Positive	Path6	P6
THCA	HALLMARK_TNFA_SIGNALING_VIA_NFKB	0.264601	1.28e-09	Positive	Path45	P45
THCA	HALLMARK_UNFOLDED_PROTEIN_RESPONSE	0.27805	1.66e-10	Positive	Path46	P46
THCA	HALLMARK_ESTROGEN_RESPONSE_LATE	0.280431	1.14e-10	Positive	Path16	P16
THCA	HALLMARK_ALLOGRAFT_REJECTION	0.281766	9.22e-11	Positive	Path2	P2
THCA	HALLMARK_IL2_STAT5_SIGNALING	0.283763	6.7e-11	Positive	Path23	P23
THCA	HALLMARK_HEDGEHOG_SIGNALING	0.285833	4.8e-11	Positive	Path20	P20
THCA	HALLMARK_KRAS_SIGNALING_UP	0.294024	1.25e-11	Positive	Path29	P29
THCA	HALLMARK_INTERFERON_ALPHA_RESPONSE	0.300924	3.9e-12	Positive	Path26	P26
THCA	HALLMARK_HEME_METABOLISM	0.304654	2.05e-12	Positive	Path21	P21
THCA	HALLMARK_APOPTOSIS	0.307935	1.16e-12	Positive	Path7	P7
THCA	HALLMARK_COMPLEMENT	0.31576	2.86e-13	Positive	Path11	P11
THCA	HALLMARK_UV_RESPONSE_DN	0.331287	1.58e-14	Positive	Path47	P47
THCA	HALLMARK_TGF_BETA_SIGNALING	0.331477	1.51e-14	Positive	Path44	P44
THCA	HALLMARK_ESTROGEN_RESPONSE_EARLY	0.333286	1.07e-14	Positive	Path15	P15
THCA	HALLMARK_INTERFERON_GAMMA_RESPONSE	0.340303	2.66e-15	Positive	Path27	P27
THCA	HALLMARK_INFLAMMATORY_RESPONSE	0.348621	4.44e-16	Positive	Path25	P25
THCA	HALLMARK_IL6_JAK_STAT3_SIGNALING	0.354095	0	Positive	Path24	P24
THCA	HALLMARK_MTORC1_SIGNALING	0.355314	0	Positive	Path31	P31
THCA	HALLMARK_PROTEIN_SECRETION	0.396616	0	Positive	Path41	P41
THCA	HALLMARK_SPERMATOGENESIS	0.398828	0	Positive	Path43	P43
THCA	HALLMARK_ANDROGEN_RESPONSE	0.482683	0	Positive	Path3	P3
THCA	HALLMARK_PI3K_AKT_MTOR_SIGNALING	0.483052	0	Positive	Path40	P40
THCA	HALLMARK_E2F_TARGETS	0.63183	0	Positive	Path13	P13
THCA	HALLMARK_MITOTIC_SPINDLE	0.662499	0	Positive	Path30	P30
THCA	HALLMARK_G2M_CHECKPOINT	0.740468	0	Positive	Path18	P18
THYM	HALLMARK_ALLOGRAFT_REJECTION	0.0736103	0.426266	Positive	Path2	P2
THYM	HALLMARK_FATTY_ACID_METABOLISM	0.0979898	0.289048	Positive	Path17	P17
THYM	HALLMARK_UV_RESPONSE_UP	0.157361	0.0874229	Positive	Path48	P48
THYM	HALLMARK_ANDROGEN_RESPONSE	0.240235	0.00849726	Positive	Path3	P3
THYM	HALLMARK_PEROXISOME	0.257905	0.00462894	Positive	Path39	P39
THYM	HALLMARK_OXIDATIVE_PHOSPHORYLATION	0.285613	0.00164034	Positive	Path36	P36
THYM	HALLMARK_DNA_REPAIR	0.448411	3.15e-07	Positive	Path12	P12
THYM	HALLMARK_MYC_TARGETS_V2	0.458295	1.6e-07	Positive	Path33	P33
THYM	HALLMARK_UNFOLDED_PROTEIN_RESPONSE	0.567014	1.78e-11	Positive	Path46	P46
THYM	HALLMARK_MTORC1_SIGNALING	0.619311	6e-14	Positive	Path31	P31
THYM	HALLMARK_SPERMATOGENESIS	0.662818	2.22e-16	Positive	Path43	P43
THYM	HALLMARK_MITOTIC_SPINDLE	0.713274	0	Positive	Path30	P30
THYM	HALLMARK_MYC_TARGETS_V1	0.793216	0	Positive	Path32	P32
THYM	HALLMARK_PI3K_AKT_MTOR_SIGNALING	0.797601	0	Positive	Path40	P40
THYM	HALLMARK_E2F_TARGETS	0.886186	0	Positive	Path13	P13
THYM	HALLMARK_G2M_CHECKPOINT	0.928993	0	Positive	Path18	P18
UCEC	HALLMARK_OXIDATIVE_PHOSPHORYLATION	0.0152699	0.721343	Positive	Path36	P36
UCEC	HALLMARK_ADIPOGENESIS	0.0173419	0.685429	Positive	Path1	P1
UCEC	HALLMARK_UV_RESPONSE_DN	0.0204157	0.633449	Positive	Path47	P47
UCEC	HALLMARK_HEME_METABOLISM	0.0620731	0.146731	Positive	Path21	P21
UCEC	HALLMARK_INTERFERON_GAMMA_RESPONSE	0.0765755	0.0732734	Positive	Path27	P27
UCEC	HALLMARK_FATTY_ACID_METABOLISM	0.088882	0.0375218	Positive	Path17	P17
UCEC	HALLMARK_INTERFERON_ALPHA_RESPONSE	0.106623	0.0125105	Positive	Path26	P26
UCEC	HALLMARK_DNA_REPAIR	0.152379	0.000343756	Positive	Path12	P12
UCEC	HALLMARK_UV_RESPONSE_UP	0.187165	1.03e-05	Positive	Path48	P48
UCEC	HALLMARK_GLYCOLYSIS	0.197138	3.32e-06	Positive	Path19	P19
UCEC	HALLMARK_ANDROGEN_RESPONSE	0.216892	2.95e-07	Positive	Path3	P3
UCEC	HALLMARK_CHOLESTEROL_HOMEOSTASIS	0.228944	5.98e-08	Positive	Path9	P9
UCEC	HALLMARK_PROTEIN_SECRETION	0.301633	5.45e-13	Positive	Path41	P41
UCEC	HALLMARK_MYC_TARGETS_V2	0.325918	4.88e-15	Positive	Path33	P33
UCEC	HALLMARK_UNFOLDED_PROTEIN_RESPONSE	0.388998	0	Positive	Path46	P46
UCEC	HALLMARK_PI3K_AKT_MTOR_SIGNALING	0.41294	0	Positive	Path40	P40
UCEC	HALLMARK_MYC_TARGETS_V1	0.439834	0	Positive	Path32	P32
UCEC	HALLMARK_SPERMATOGENESIS	0.476096	0	Positive	Path43	P43
UCEC	HALLMARK_MTORC1_SIGNALING	0.510971	0	Positive	Path31	P31
UCEC	HALLMARK_MITOTIC_SPINDLE	0.664566	0	Positive	Path30	P30
UCEC	HALLMARK_E2F_TARGETS	0.665347	0	Positive	Path13	P13
UCEC	HALLMARK_G2M_CHECKPOINT	0.713251	0	Positive	Path18	P18
UCS	HALLMARK_TNFA_SIGNALING_VIA_NFKB	0.00125981	0.992648	Positive	Path45	P45
UCS	HALLMARK_MYC_TARGETS_V2	0.00607217	0.964573	Positive	Path33	P33
UCS	HALLMARK_ANGIOGENESIS	0.00824944	0.951883	Positive	Path4	P4
UCS	HALLMARK_ESTROGEN_RESPONSE_EARLY	0.0295236	0.828989	Positive	Path15	P15
UCS	HALLMARK_IL6_JAK_STAT3_SIGNALING	0.0421467	0.757762	Positive	Path24	P24
UCS	HALLMARK_UV_RESPONSE_DN	0.0900737	0.509131	Positive	Path47	P47
UCS	HALLMARK_GLYCOLYSIS	0.0968526	0.47764	Positive	Path19	P19
UCS	HALLMARK_PI3K_AKT_MTOR_SIGNALING	0.124353	0.361173	Positive	Path40	P40
UCS	HALLMARK_TGF_BETA_SIGNALING	0.146631	0.280864	Positive	Path44	P44
UCS	HALLMARK_HEDGEHOG_SIGNALING	0.151241	0.265849	Positive	Path20	P20
UCS	HALLMARK_MYC_TARGETS_V1	0.162456	0.231598	Positive	Path32	P32
UCS	HALLMARK_UNFOLDED_PROTEIN_RESPONSE	0.169213	0.212498	Positive	Path46	P46
UCS	HALLMARK_MTORC1_SIGNALING	0.223553	0.0976769	Positive	Path31	P31
UCS	HALLMARK_ANDROGEN_RESPONSE	0.235759	0.0802538	Positive	Path3	P3
UCS	HALLMARK_SPERMATOGENESIS	0.280698	0.036126	Positive	Path43	P43
UCS	HALLMARK_E2F_TARGETS	0.31783	0.0169848	Positive	Path13	P13
UCS	HALLMARK_PROTEIN_SECRETION	0.394025	0.00265849	Positive	Path41	P41
UCS	HALLMARK_G2M_CHECKPOINT	0.446508	0.000561768	Positive	Path18	P18
UCS	HALLMARK_MITOTIC_SPINDLE	0.470588	0.000252214	Positive	Path30	P30
UVM	HALLMARK_PANCREAS_BETA_CELLS	0.0415018	0.714724	Positive	Path38	P38
UVM	HALLMARK_INTERFERON_ALPHA_RESPONSE	0.0468138	0.680082	Positive	Path26	P26
UVM	HALLMARK_HEDGEHOG_SIGNALING	0.0589129	0.603697	Positive	Path20	P20
UVM	HALLMARK_COMPLEMENT	0.0761796	0.501823	Positive	Path11	P11
UVM	HALLMARK_INTERFERON_GAMMA_RESPONSE	0.113728	0.315155	Positive	Path27	P27
UVM	HALLMARK_KRAS_SIGNALING_UP	0.115283	0.308539	Positive	Path29	P29
UVM	HALLMARK_ANGIOGENESIS	0.125497	0.267341	Positive	Path4	P4
UVM	HALLMARK_IL2_STAT5_SIGNALING	0.134235	0.235181	Positive	Path23	P23
UVM	HALLMARK_APOPTOSIS	0.135485	0.230811	Positive	Path7	P7
UVM	HALLMARK_ADIPOGENESIS	0.140777	0.212932	Positive	Path1	P1
UVM	HALLMARK_FATTY_ACID_METABOLISM	0.145497	0.197833	Positive	Path17	P17
UVM	HALLMARK_ALLOGRAFT_REJECTION	0.151767	0.178987	Positive	Path2	P2
UVM	HALLMARK_OXIDATIVE_PHOSPHORYLATION	0.153213	0.174834	Positive	Path36	P36
UVM	HALLMARK_GLYCOLYSIS	0.168752	0.134558	Positive	Path19	P19
UVM	HALLMARK_TNFA_SIGNALING_VIA_NFKB	0.173313	0.12419	Positive	Path45	P45
UVM	HALLMARK_INFLAMMATORY_RESPONSE	0.179302	0.111517	Positive	Path25	P25
UVM	HALLMARK_SPERMATOGENESIS	0.182946	0.104312	Positive	Path43	P43
UVM	HALLMARK_TGF_BETA_SIGNALING	0.196068	0.0813261	Positive	Path44	P44
UVM	HALLMARK_IL6_JAK_STAT3_SIGNALING	0.20288	0.0710941	Positive	Path24	P24
UVM	HALLMARK_PEROXISOME	0.283605	0.0107943	Positive	Path39	P39
UVM	HALLMARK_UV_RESPONSE_DN	0.334098	0.00245546	Positive	Path47	P47
UVM	HALLMARK_PI3K_AKT_MTOR_SIGNALING	0.413552	0.000137354	Positive	Path40	P40
UVM	HALLMARK_E2F_TARGETS	0.433562	5.88e-05	Positive	Path13	P13
UVM	HALLMARK_UNFOLDED_PROTEIN_RESPONSE	0.545305	1.69e-07	Positive	Path46	P46
UVM	HALLMARK_MITOTIC_SPINDLE	0.548693	1.37e-07	Positive	Path30	P30
UVM	HALLMARK_MTORC1_SIGNALING	0.556299	8.43e-08	Positive	Path31	P31
UVM	HALLMARK_MYC_TARGETS_V1	0.558342	7.39e-08	Positive	Path32	P32
UVM	HALLMARK_G2M_CHECKPOINT	0.573968	2.61e-08	Positive	Path18	P18
UVM	HALLMARK_ANDROGEN_RESPONSE	0.590961	7.89e-09	Positive	Path3	P3
UVM	HALLMARK_PROTEIN_SECRETION	0.693453	1.01e-12	Positive	Path41	P41

## Sheet: Table S7
Table S7. STIL expression was negatively correlated with multiple human cilia genes in pan-cancer.
Gene name	PCC	Pvalue	Description	Location
AK7	-0.0357212	0.000282578	adenylate kinase 7	Apical cell localisation
PARD3	0.0907455	0	par-3 family cell polarity regulator	apical localisation; required for centrosome positioning
CFAP126	0.0290656	0.00313715	cilia and flagella associated protein 126	Around BB
ARMC4	-0.106413	0	armadillo repeat containing 4	axonemal dynein
CCDC103	-0.0950323	0	coiled-coil domain containing 103	axonemal dynein
CCDC114	0.0733958	8.17e-14	coiled-coil domain containing 114	axonemal dynein
CCDC151	-0.361724	0	coiled-coil domain containing 151	axonemal dynein
DNAAF3	0.0782016	1.78e-15	dynein (axonemal) assembly factor 3	axonemal dynein
DNAAF1	-0.252938	0	dynein axonemal assembly factor 1	axonemal dynein
DNAAF2	0.264955	0	dynein axonemal assembly factor 2	axonemal dynein
DNAAF5	0.413386	0	dynein axonemal assembly factor 5	axonemal dynein
DNAH1	-0.17759	0	dynein axonemal heavy chain 1	axonemal dynein
DNAH10	0.084577	0	dynein axonemal heavy chain 10	axonemal dynein
DNAH11	0.0147141	0.134868	dynein axonemal heavy chain 11	axonemal dynein
DNAH2	0.266208	0	dynein axonemal heavy chain 2	axonemal dynein
DNAH5	-0.0352602	0.000338516	dynein axonemal heavy chain 5	axonemal dynein
DNAI1	-0.164398	0	dynein axonemal intermediate chain 1	axonemal dynein
DNAI2	-0.0114239	0.245716	dynein axonemal intermediate chain 2	axonemal dynein
DNAL1	-0.211449	0	dynein axonemal light chain 1	axonemal dynein
DNALI1	-0.338195	0	dynein axonemal light intermediate chain 1	axonemal dynein
DNAH9	-0.203293	0	dynein, axonemal, heavy chain 9	axonemal dynein
DNAL4	-0.16791	0	dynein, axonemal, light chain 4	axonemal dynein
DYX1C1	-0.15011	0	dyslexia susceptibility 1 candidate 1	axonemal dynein
LRRC6	-0.0797207	4.44e-16	leucine rich repeat containing 6	axonemal dynein
NME8	-0.00848323	0.388691	NME/NM23 family member 8	axonemal dynein
SPAG1	0.380603	0	sperm associated antigen 1	axonemal dynein
TTC25	-0.359023	0	tetratricopeptide repeat domain 25	axonemal dynein
TTC29	0.00595348	0.545221	tetratricopeptide repeat domain 29	axonemal dynein
WDR78	-0.174049	0	WD repeat domain 78	axonemal dynein
ZMYND10	-0.146835	0	zinc finger MYND-type containing 10	axonemal dynein
CCDC63	0.167059	0	coiled-coil domain containing 63	axonemal dynein assembly
ANO2	-0.113824	0	anoctamin 2	axoneme
CFAP20	-0.0806013	2.22e-16	cilia and flagella associated protein 20	axoneme
CATIP	-0.36291	0	ciliogenesis associated TTC17 interacting protein	axoneme
EFHC2	-0.0151807	0.122929	EF-hand domain (C-terminal) containing 2	axoneme
GPBAR1	0.0204491	0.0377052	G protein-coupled bile acid receptor 1	axoneme
MLF1	0.147553	0	myeloid leukemia factor 1	axoneme
OSR1	0.0672031	8.13e-12	odd-skipped related transciption factor 1	axoneme
PACRG	-0.467737	0	PARK2 coregulated	axoneme
PPP1R32	-0.31587	0	protein phosphatase 1 regulatory subunit 32	axoneme
STK39	0.142609	0	serine/threonine kinase 39	axoneme
SLC4A1	-0.161384	0	solute carrier family 4 member 1	axoneme
SLC47A2	-0.133044	0	Solute carrier family 47 member 2	axoneme
STOML3	0.158981	0	stomatin like 3	axoneme
SNAP25	-0.427379	0	synaptosome associated protein 25	axoneme
TBX3	-0.0656161	2.48e-11	T-box 3	axoneme
TEKT1	0.0376746	0.000128424	tektin 1	axoneme
TEKT2	-0.152055	0	tektin 2	axoneme
TEKT3	-0.155827	0	tektin 3	axoneme
TEKT4	-0.121083	0	tektin 4	axoneme
TEKT5	0.100564	0	tektin 5	axoneme
TUBB	0.516177	0	tubulin, beta 5 class I	axoneme
VHL	0.380858	0	von Hippel-Lindau tumor suppressor	axoneme
WNK1	0.206537	0	WNK lysine deficient protein kinase 1	axoneme
WNK4	0.11065	0	WNK lysine deficient protein kinase 4	axoneme
STX3	0.209414	0	syntaxin 3	axoneme - photoreceptor outer segment
MNS1	0.13755	0	meiosis specific nuclear structural 1	axoneme (flagella)
CEP104	0.217397	0	centrosomal protein 104	axoneme (tip)
GLI1	0.191594	0	GLI family zinc finger 1	axoneme (tip)
GLI2	0.181913	0	GLI family zinc finger 2	axoneme (tip)
GLI3	0.148117	0	GLI family zinc finger 3	axoneme (tip)
KIF19	-0.0237994	0.0155809	kinesin family member 19	axoneme (tip)
KIF7	0.00107217	0.913248	kinesin family member 7	axoneme (tip)
MAPRE1	0.294937	0	microtubule associated protein RP/EB family member 1	axoneme (tip)
SPEF1	-0.245929	0	sperm flagellar 1	axoneme (tip)
SUFU	-0.03073	0.00178898	SUFU negative regulator of hedgehog signaling	axoneme (tip)
HTR6	0.0338349	0.000584009	5-hydroxytryptamine receptor 6	axoneme and signalling
ADCY3	0.401704	0	adenylate cyclase 3	axoneme and signalling
ADCY6	-0.116845	0	adenylate cyclase 6	axoneme and signalling
ANKS3	-0.332522	0	ankyrin repeat and sterile alpha motif domain containing 3	axoneme and signalling
ANKS6	-0.0121332	0.217615	ankyrin repeat and sterile alpha motif domain containing 6	axoneme and signalling
CEP41	-0.029906	0.00237035	centrosomal protein 41	axoneme and signalling
C2orf71	-0.190744	0	chromosome 2 open reading frame 71	axoneme and signalling
C21orf2	-0.48924	0	Chromosome 21 open reading frame 2	axoneme and signalling
CNGA1	0.0465287	2.24e-06	cyclic nucleotide gated channel alpha 1	axoneme and signalling
CNGA2	0.134625	0	cyclic nucleotide gated channel alpha 2	axoneme and signalling
CNGA4	-0.101172	0	cyclic nucleotide gated channel alpha 4	axoneme and signalling
CNGB1	0.0888791	0	cyclic nucleotide gated channel beta 1	axoneme and signalling
DCDC2	-0.240104	0	doublecortin domain containing 2	axoneme and signalling
EFHC1	-0.192744	0	EF-hand domain containing 1	axoneme and signalling
GPR161	0.151664	0	G protein-coupled receptor 161	axoneme and signalling
GNAS	-0.299782	0	GNAS (guanine nucleotide binding protein, alpha stimulating) complex locus	axoneme and signalling
INPP5B	0.129721	0	inositol polyphosphate-5-phosphatase B	axoneme and signalling
INPP5E	-0.0396522	5.56e-05	inositol polyphosphate-5-phosphatase E	axoneme and signalling
ICK	0.216454	0	intestinal cell (MAK-like) kinase	axoneme and signalling
IQCB1	0.450811	0	IQ motif containing B1	axoneme and signalling
LCA5	-0.181558	0	lebercilin	axoneme and signalling
MCHR1	-0.162429	0	melanin concentrating hormone receptor 1	axoneme and signalling
NEK1	-0.189173	0	NIMA related kinase 1	axoneme and signalling
OCRL	0.027695	0.0048836	OCRL, inositol polyphosphate-5-phosphatase	axoneme and signalling
PTCH1	-0.0619832	2.9e-10	patched 1	axoneme and signalling
PIK3R4	0.209701	0	phosphoinositide-3-kinase regulatory subunit 4	axoneme and signalling
PKHD1	-0.123758	0	polycystic kidney and hepatic disease 1 (autosomal recessive)	axoneme and signalling
PKD1L1	0.0896154	0	polycystin 1 like 1, transient receptor potential channel interacting	axoneme and signalling
PKD1	-0.167106	0	polycystin 1, transient receptor potential channel interacting	axoneme and signalling
PKD2	-0.208067	0	polycystin 2, transient receptor potential cation channel	axoneme and signalling
RAB23	0.214181	0	RAB23, member RAS oncogene family	axoneme and signalling
SDCCAG8	-0.115581	0	serologically defined colon cancer antigen 8	axoneme and signalling
SMO	-0.156854	0	smoothened, frizzled class receptor	axoneme and signalling
SSTR3	-0.0911025	0	somatostatin receptor 3	axoneme and signalling
TPRA1	-0.00390759	0.691331	transmembrane protein adipocyte associated 1	axoneme and signalling
USP9X	0.230604	0	ubiquitin specific peptidase 9, X-linked	axoneme and signalling
TTLL3	-0.159298	0	tubulin tyrosine ligase like 3	axoneme modification (polyglutamylation)
TTLL6	-0.0178534	0.0696431	tubulin tyrosine ligase like 6	axoneme modification (polyglutamylation)
TTLL9	-0.144093	0	tubulin tyrosine ligase like 9	axoneme modification (polyglutamylation)
PEBP1	-0.569302	0	phosphatidylethanolamine binding protein 1	axoneme; overlap with CEP290
DYNLT1	0.134269	0	dynein light chain Tctex-type 1	axoneme; TZ
ARL2BP	0.0697406	1.29e-12	ADP ribosylation factor like GTPase 2 binding protein	basal body
ALMS1	0.330145	0	ALMS1, centrosome and basal body associated protein	basal body
ANKRD26	0.190845	0	ankyrin repeat domain 26	basal body
CSNK1D	-0.144228	0	casein kinase 1, delta	basal body
CNTRL	0.367979	0	centriolin	basal body
CENPJ	0.547797	0	centromere protein J	basal body
CEP19	0.0967409	0	centrosomal protein 19	basal body
CEP63	-0.00657473	0.504094	centrosomal protein 63	basal body
CEP78	0.486751	0	centrosomal protein 78	basal body
CSPP1	0.341068	0	centrosome and spindle pole associated protein 1	basal body
C10orf107	-0.294955	0	chromosome 10 open reading frame 107	basal body
CCDC88A	-0.023805	0.0155565	coiled-coil domain containing 88A	basal body
CRB3	0.150583	0	crumbs 3, cell polarity complex component	basal body
DVL1	-0.0795393	4.44e-16	dishevelled segment polarity protein 1	basal body
DISC1	-0.154351	0	disrupted in schizophrenia 1	basal body
EFCAB7	0.0530233	6.99e-08	EF-hand calcium binding domain 7	basal body
FAM161A	0.0360021	0.000252858	family with sequence similarity 161 member A	basal body
FOPNL	0.186397	0	FGFR1OP N-terminal like	basal body
FUZ	-0.345035	0	fuzzy planar cell polarity protein	basal body
GDI2	0.299498	0	guanosine diphosphate (GDP) dissociation inhibitor 2	basal body
HYLS1	0.397848	0	Hydrolethalus syndrome protein 1	basal body
INTU	-0.0665967	1.25e-11	inturned planar cell polarity protein	basal body
IQCE	-0.0731705	9.73e-14	IQ motif containing E	basal body
KIAA0556	-0.0425526	1.52e-05	KIAA0556	basal body
KIAA0586	0.226103	0	KIAA0586	basal body
KIF27	0.154565	0	kinesin family member 27	basal body
KIF2A	0.379204	0	kinesin family member 2A	basal body
KIZ	-0.174806	0	kizuna centrosomal protein	basal body
MST1	-0.458256	0	macrophage stimulating 1	basal body
MARK4	-0.190592	0	microtubule affinity regulating kinase 4	basal body
NEK4	0.209125	0	NIMA related kinase 4	basal body
NUBP1	-0.158977	0	nucleotide binding protein 1	basal body
NUBP2	-0.106109	0	nucleotide binding protein 2	basal body
PCNT	0.314947	0	pericentrin (kendrin)	basal body
PAFAH1B1	-0.131157	0	platelet activating factor acetylhydrolase 1b regulatory subunit 1	basal body
POC1A	0.666852	0	POC1 centriolar protein A	basal body
POC1B	0.264323	0	POC1 centriolar protein B	basal body
PLK1	0.82283	0	polo like kinase 1	basal body
PIFO	-0.226916	0	primary cilia formation	basal body
PPP2CA	0.0271235	0.0058422	protein phosphatase 2 (formerly 2A), catalytic subunit, alpha isoform	basal body
PTPDC1	0.17155	0	protein tyrosine phosphatase domain containing 1	basal body
RILPL1	-0.385814	0	Rab interacting lysosomal protein like 1	basal body
RILPL2	-0.233889	0	Rab interacting lysosomal protein like 2	basal body
RAB28	-0.0875586	0	RAB28, member RAS oncogene family	basal body
RAB3IP	-0.0451922	4.34e-06	RAB3A interacting protein	basal body
RSG1	-0.245618	0	REM2 and RAB like small GTPase 1	basal body
RTTN	0.257939	0	rotatin	basal body
SAV1	-0.00623483	0.526391	salvador family WW domain containing protein 1	basal body
STIL	1	NA	SCL/TAL1 interrupting locus	basal body
STK3	0.345876	0	Serine/threonine kinase 3	basal body
SNX10	-0.0253845	0.00988795	sorting nexin 10	basal body
SSNA1	0.0060073	0.541594	SS nuclear autoantigen 1	basal body
TOPORS	0.144827	0	TOP1 binding arginine/serine rich protein	basal body
TAPT1	-0.369547	0	transmembrane anterior posterior transformation 1	basal body
TUB	-0.385529	0	tubby bipartite transcription factor	basal body
TUBE1	-0.119919	0	tubulin epsilon 1	basal body
TUBGCP6	-0.264863	0	tubulin gamma complex associated protein 6	basal body
TTLL5	0.449719	0	tubulin tyrosine ligase like 5	basal body
USP33	0.167123	0	ubiquitin specific peptidase 33	basal body
ULK4	0.0330667	0.000777143	unc-51 like kinase 4	basal body
AKAP9	0.0691861	1.94e-12	A kinase (PRKA) anchor protein (yotiao) 9	BB (centrosome-associated)
AURKA	0.774747	0	aurora kinase A	BB (centrosome-associated)
C2CD3	0.231594	0	C2 calcium dependent domain containing 3	BB (centrosome-associated)
CDK5RAP2	0.0871179	0	CDK5 regulatory subunit associated protein 2	BB (centrosome-associated)
CENPF	0.837348	0	centromere protein F	BB (centrosome-associated)
CEP120	-0.0674375	6.88e-12	centrosomal protein 120	BB (centrosome-associated)
CEP135	0.531899	0	centrosomal protein 135	BB (centrosome-associated)
CEP152	0.563559	0	centrosomal protein 152	BB (centrosome-associated)
CEP192	0.397067	0	centrosomal protein 192	BB (centrosome-associated)
CEP350	0.252943	0	centrosomal protein 350	BB (centrosome-associated)
CEP76	0.560854	0	centrosomal protein 76	BB (centrosome-associated)
CCDC22	-0.0718847	2.6e-13	coiled-coil domain containing 22	BB (centrosome-associated)
EXOC4	-0.0599785	1.06e-09	exocyst complex component 4	BB (centrosome-associated)
FIGNL1	0.648748	0	fidgetin like 1	BB (centrosome-associated)
HTT	-0.00693847	0.480796	huntingtin	BB (centrosome-associated)
KIAA1217	0.155685	0	KIAA1217	BB (centrosome-associated)
LUZP1	0.267752	0	leucine zipper protein 1	BB (centrosome-associated)
PLK4	0.849679	0	polo like kinase 4	BB (centrosome-associated)
PIBF1	0.106673	0	progesterone immunomodulatory binding factor 1	BB (centrosome-associated)
PROSER3	0.485218	0	proline and serine rich 3	BB (centrosome-associated)
SASS6	0.795763	0	SAS-6 centriolar assembly protein	BB (centrosome-associated)
SPICE1	0.494426	0	spindle and centriole associated protein 1	BB (centrosome-associated)
WDR62	0.753611	0	WD repeat domain 62	BB (centrosome-associated)
FLCN	-0.231896	0	folliculin	BB and axoneme
MDM1	0.120516	0	Mdm1 nuclear protein	BB and axoneme
PRKAR1A	-0.298351	0	protein kinase, cAMP dependent regulatory, type I, alpha	BB and axoneme
PRKAR2A	0.266595	0	protein kinase, cAMP dependent regulatory, type II alpha	BB and axoneme
PRKAR2B	0.0483544	8.83e-07	protein kinase, cAMP dependent regulatory, type II beta	BB and axoneme
PRKACA	-0.25169	0	protein kinase, cAMP dependent, catalytic, alpha	BB and axoneme
PRKACB	-0.222495	0	protein kinase, cAMP dependent, catalytic, beta	BB and axoneme
SAXO1	-0.108324	0	stabilizer of axonemal microtubules 1	BB and axoneme
CEP162	0.0761476	9.33e-15	centrosomal protein 162	BB distal/proximal end
CEP97	0.283579	0	centrosomal protein 97	BB distal/proximal end
CROCC	0.0272857	0.0055541	ciliary rootlet coiled-coil, rootletin	BB distal/proximal end
KIF24	0.669758	0	kinesin family member 24	BB distal/proximal end
NEK2	0.838355	0	NIMA related kinase 2	BB distal/proximal end
POC5	0.20899	0	POC5 centriolar protein homolog (Chlamydomonas)	BB distal/proximal end
CCP110	0.258016	0	Centriolar coiled-coil protein 110	BB distal/proximal end
ARL6	-0.115615	0	ADP ribosylation factor like GTPase 6	BBS (IFT-associated)
BBS1	-0.233008	0	Bardet-Biedl syndrome 1	BBS (IFT-associated)
BBS2	-0.392532	0	Bardet-Biedl syndrome 2	BBS (IFT-associated)
BBS4	-0.239377	0	Bardet-Biedl syndrome 4	BBS (IFT-associated)
BBS5	-0.279925	0	Bardet-Biedl syndrome 5	BBS (IFT-associated)
BBS7	0.0789898	8.88e-16	Bardet-Biedl syndrome 7	BBS (IFT-associated)
BBS9	-0.227893	0	Bardet-Biedl syndrome 9	BBS (IFT-associated)
TTC8	-0.203074	0	tetratricopeptide repeat domain 8	BBS (IFT-associated)
BBS10	-0.160851	0	Bardet-Biedl syndrome 10	BBSome regulators
BBS12	-0.258407	0	Bardet-Biedl syndrome 12	BBSome regulators
BBIP1	-0.404644	0	BBSome interacting protein 1	BBSome regulators
CEP290	-0.0538358	4.39e-08	centrosomal protein 290	BBSome regulators
C8orf37	-0.0457044	3.38e-06	Chromosome 8 open reading frame 37	BBSome regulators
LZTFL1	-0.0378685	0.000118515	leucine zipper transcription factor like 1	BBSome regulators
MKKS	-0.0750059	2.31e-14	McKusick-Kaufman syndrome	BBSome regulators
MKS1	0.0940784	0	Meckel syndrome, type 1	BBSome regulators
TRIM32	0.190616	0	tripartite motif containing 32	BBSome regulators
WDPCP	0.0170117	0.0838674	WD repeat containing planar cell polarity effector	BBSome regulators
PTK7	0.322235	0	PTK7 protein tyrosine kinase 7	cell polarity; cilium motility
CFAP54	0.0341933	0.000510126	cilia and flagella associated protein 54	central pair
DNAH6	-0.205675	0	dynein axonemal heavy chain 6	central pair
HYDIN	-0.268828	0	HYDIN, axonemal central pair apparatus protein	central pair
RSPH4A	-0.0727294	1.36e-13	radial spoke head 4 homolog A	central pair
STK36	-0.0569768	6.87e-09	serine/threonine kinase 36	central pair
SPAG16	-0.282606	0	sperm associated antigen 16	central pair
SPAG17	0.098476	0	sperm associated antigen 17	central pair
SPAG6	-0.0717939	2.78e-13	sperm associated antigen 6	central pair
SPEF2	-0.215649	0	sperm flagellar 2	central pair
CEP131	0.16023	0	centrosomal protein 131	centriolar satellite
CEP72	0.543819	0	centrosomal protein 72	centriolar satellite
C11orf49	-0.199615	0	chromosome 11 open reading frame 49	centriolar satellite
CFAP53	-0.228737	0	cilia and flagella associated protein 53	centriolar satellite
CCDC112	0.225897	0	coiled-coil domain containing 112	centriolar satellite
CCDC13	-0.426266	0	coiled-coil domain containing 13	centriolar satellite
CCDC14	0.394611	0	coiled-coil domain containing 14	centriolar satellite
CCDC18	0.673237	0	coiled-coil domain containing 18	centriolar satellite
CCDC28B	-0.142007	0	coiled-coil domain containing 28B	centriolar satellite
CCDC66	0.0746341	3.11e-14	coiled-coil domain containing 6	centriolar satellite
FGFR1OP	0.053667	4.84e-08	FGFR1 oncogene partner	centriolar satellite
LRRC49	-0.134639	0	leucine rich repeat containing 49	centriolar satellite
MCRS1	0.00490613	0.618123	microspherule protein 1	centriolar satellite
KIAA0753	0.138473	0	MNR; OFIP	centriolar satellite
OFD1	0.102861	0	OFD1, centriole and centriolar satellite protein	centriolar satellite
PCM1	-0.0499568	3.79e-07	pericentriolar material 1	centriolar satellite
SSX2IP	0.402059	0	SSX family member 2 interacting protein	centriolar satellite
TBC1D31	0.674581	0	TBC1 domain family member 31	centriolar satellite
TEX9	-0.112678	0	testis expressed 9	centriolar satellite
WRAP73	0.354955	0	WD repeat containing, antisense to TP73	centriolar satellite
CETN1	0.105005	0	centrin 1	Centriole
CETN3	-0.0968494	0	centrin 3	Centriole
CETN2	-0.147915	0	centrin 2	Centriole; ciliogenesis
CEP250	0.241114	0	centrosomal protein 250	Centriole-centriole cohesion
ORC1	0.850953	0	origin recognition complex subunit 1	centrosome; nucleus
CCDC37	0.0912884	0	cilia and flagella associated protein 100	Chlamydomonas flagellar protein
CFAP58	-0.168222	0	cilia and flagella associated protein 58	Chlamydomonas flagellar protein
CDKL5	-0.0713751	3.82e-13	cyclin dependent kinase like 5	Chlamydomonas flagellar protein
C15orf26	0.0853479	0	cilia and flagella associated protein 161	Chlamydomonas flagellar protein
SEPT2	0.0280954	0.00429934	septin 2	Ciliary base
SEPT7	0.00569428	0.56286	septin 7	Ciliary base
GNAI2	-0.174733	0	guanine nucleotide binding protein (G protein), alpha inhibiting 2	Ciliary motility
GNAI3	0.52547	0	guanine nucleotide binding protein (G protein), alpha inhibiting 3	Ciliary orientation
PKD2L1	-0.0669284	9.88e-12	polycystin 2 like 1, transient receptor potential cation channel	Ciliary signaling
CTTN	0.00293601	0.765453	cortactin	Ciliogenesis inhibition
GSK3A	0.138935	0	glycogen synthase kinase 3 alpha	cytoplasm or cytosol
MORN3	0.0293417	0.00286336	MORN repeat containing 3	cytoplasm or cytosol
PIH1D3	0.059055	1.9e-09	PIH1 domain containing 3	cytoplasm or cytosol
TBC1D32	0.175813	0	TBC1 domain family member 32	cytoplasm or cytosol
TTC17	0.00167747	0.864658	tetratricopeptide repeat domain 17	cytoplasm or cytosol
CNTROB	0.0533965	5.65e-08	centrobin, centrosomal BRCA2 interacting protein	Daughter centriole
CEP164	0.0308609	0.00170975	centrosomal protein 164	distal appendage
CEP83	0.235593	0	centrosomal protein 83	distal appendage
CEP89	0.164507	0	centrosomal protein 89	distal appendage
CBY1	-0.200533	0	chibby family member 1, beta catenin antagonist	distal appendage
DZIP1	-0.136934	0	DAZ interacting zinc finger protein 1	distal appendage
FBF1	-0.0327054	0.000887137	Fas binding factor 1	distal appendage
SCLT1	0.437041	0	sodium channel and clathrin linker 1	distal appendage
TTBK2	-0.205438	0	tau tubulin kinase 2	distal appendage
LRRC48	-0.395527	0	Dynein Regulatory Complex Subunit 3	dynein regulatory complex
RAB17	-0.119719	0	RAB17, member RAS oncogene family	Endosomes
GALNT11	-0.368443	0	polypeptide N-acetylgalactosaminyltransferase 11	Golgi
POMGNT1	-0.161324	0	protein O-linked mannose N-acetylglucosaminyltransferase 1 (beta 1,2-)	Golgi
RAB29	-0.178979	0	RAB29, member RAS oncogene family	Golgi; cilia base; IFT-associated
TRIP11	0.100763	0	thyroid hormone receptor interactor 11	Golgi; IFT-associated
FAM58A	0.0407661	3.41e-05	family with sequence similarity 58 member A	IFT cilia regulation
MAK	0.168499	0	male germ cell associated kinase	IFT cilia regulation
MOK	-0.0417488	2.2e-05	MOK protein kinase	IFT cilia regulation
DYNC2H1	-0.207496	0	dynein cytoplasmic 2 heavy chain 1	IFT retrograde transport
DYNC2LI1	-0.279551	0	dynein cytoplasmic 2 light intermediate chain 1	IFT retrograde transport
IFT122	-0.0218457	0.0264191	intraflagellar transport 122	IFT-A
IFT140	-0.233211	0	intraflagellar transport 140	IFT-A
IFT43	-0.279486	0	intraflagellar transport 43	IFT-A
TTC21A	-0.17866	0	tetratricopeptide repeat domain 21A	IFT-A
TTC21B	0.014677	0.135857	tetratricopeptide repeat domain 21B	IFT-A
TULP3	0.192613	0	tubby like protein 3	IFT-A
WDR19	-0.310655	0	WD repeat domain 19	IFT-A
WDR35	-0.155726	0	WD repeat domain 35	IFT-A
CLUAP1	-0.252548	0	clusterin associated protein 1	IFT-B
HSPB11	0.193087	0	heat shock protein family B (small) member 11	IFT-B
IFT172	0.0315885	0.00132509	intraflagellar transport 172	IFT-B
IFT20	-0.0684693	3.28e-12	intraflagellar transport 20	IFT-B
IFT27	-0.319589	0	intraflagellar transport 27	IFT-B
IFT46	-0.247893	0	intraflagellar transport 46	IFT-B
IFT52	0.120343	0	intraflagellar transport 52	IFT-B
IFT57	0.0115729	0.239614	intraflagellar transport 57	IFT-B
IFT74	-0.01832	0.0626532	intraflagellar transport 74	IFT-B
IFT80	0.0327379	0.000876681	intraflagellar transport 80	IFT-B
IFT81	-0.049346	5.25e-07	intraflagellar transport 81	IFT-B
IFT88	-0.318945	0	intraflagellar transport 88	IFT-B
TTC26	0.27535	0	tetratricopeptide repeat domain 26	IFT-B
TTC30A	-0.105365	0	tetratricopeptide repeat domain 30A	IFT-B
TTC30B	0.116396	0	tetratricopeptide repeat domain 30B	IFT-B
TRAF3IP1	0.0545265	2.95e-08	TRAF3 interacting protein 1	IFT-B
IFT22	-0.171162	0	Intraflagellar Transport 22	IFT-B
TCTEX1D2	0.0678372	5.17e-12	Tctex1 domain containing 2	IFT-dynein
WDR34	0.178788	0	WD repeat domain 34	IFT-dynein
WDR60	-0.140127	0	WD repeat domain 60	IFT-dynein
KIFAP3	-0.175067	0	kinesin associated protein 3	IFT-kinesin
KIF17	-0.306898	0	kinesin family member 17	IFT-kinesin
KIF3A	-0.199415	0	kinesin family member 3A	IFT-kinesin
KIF3B	-0.0433751	1.04e-05	kinesin family member 3B	IFT-kinesin
KIF3C	0.0191168	0.0520617	kinesin family member 3C	IFT-kinesin
EVC	-0.0602976	8.66e-10	EvC ciliary complex subunit 1	INV compartment
EVC2	-0.0318698	0.00119909	EvC ciliary complex subunit 2	INV compartment
INVS	0.172766	0	inversin	INV compartment
NPHP3	-0.168533	0	nephrocystin 3	INV compartment
NEK8	-0.133387	0	NIMA related kinase 8	INV compartment
ARL13B	0.108176	0	ADP ribosylation factor like GTPase 13B	lipidated protein transport
ARL3	-0.307734	0	ADP ribosylation factor like GTPase 3	lipidated protein transport
ARL2	-0.190038	0	ADP-ribosylation factor-like 2	lipidated protein transport
PDE6D	-0.0436752	9e-06	phosphodiesterase 6D	lipidated protein transport
RP2	0.26595	0	retinitis pigmentosa 2 (X-linked recessive)	lipidated protein transport
UNC119	0.0673742	7.2e-12	unc-119 lipid binding chaperone	lipidated protein transport
TUBA1A	-0.146634	0	tubulin alpha 1a	microtubule cytoskeleton
TUBA1C	0.63336	0	tubulin alpha 1c	microtubule cytoskeleton
TUBA4A	0.114529	0	tubulin alpha 4a	microtubule cytoskeleton
TUBB2A	-0.0496362	4.5e-07	tubulin beta 2A class IIa	microtubule cytoskeleton
TUBB3	-0.00268817	0.784743	tubulin beta 3 class III	microtubule cytoskeleton
TUBB2B	-0.11348	0	tubulin beta 4B class IVb	microtubule cytoskeleton
XPNPEP3	0.166797	0	X-prolyl aminopeptidase 3	mitochondria
IQCG	0.183042	0	IQ motif containing G	motile axoneme (dynein regulatory complex)
DPCD	-0.110936	0	deleted in primary ciliary dyskinesia homolog (mouse)	motile cilium
CCNO	0.165505	0	cyclin O	multi-ciliated epithelial cell differentiation
MCIDAS	0.381714	0	multiciliate differentiation and DNA synthesis associated cell cycle protein	multi-ciliated epithelial cell differentiation
CCDC39	-0.0153847	0.117976	coiled-coil domain containing 39	Nexin-dynein regulatory complex
CCDC40	-0.250118	0	coiled-coil domain containing 40	Nexin-dynein regulatory complex
CCDC65	-0.110198	0	coiled-coil domain containing 65	Nexin-dynein regulatory complex
DRC1	0.0103608	0.292441	dynein regulatory complex subunit 1	Nexin-dynein regulatory complex
GAS8	-0.345079	0	growth arrest specific 8	Nexin-dynein regulatory complex
GLIS2	-0.238326	0	GLIS family zinc finger 2	nucleus
ZNF423	-0.22779	0	zinc finger protein 423	nucleus
DDX59	0.120151	0	DEAD-box helicase 59	nucleus; cytosplasm
MAL	-0.275599	0	mal, T-cell differentiation protein	periciliary membrane
CFAP61	-0.139973	0	cilia and flagella associated protein 61	radial spoke
DNAJB13	0.0400682	4.64e-05	DnaJ heat shock protein family (Hsp40) member B13	radial spoke
NME5	-0.451966	0	NME/NM23 family member 5	radial spoke
NME7	-0.132118	0	NME/NM23 family member 7	radial spoke
RSPH3	-0.108007	0	radial spoke 3 homolog	radial spoke
RSPH1	-0.141408	0	radial spoke head 1 homolog	radial spoke
RSPH9	-0.18759	0	radial spoke head 9 homolog	radial spoke
RSPH14	-0.294733	0	radial spoke head homolog 14 (Chlamydomonas)	radial spoke
PPP2R1A	-0.146363	0	protein phosphatase 2, regulatory subunit A, alpha	role in cilia? (I could not find)
ROPN1	0.0865211	0	rhophilin associated tail protein 1	sperm fibrous sheath
ROPN1L	-0.0238436	0.0153893	rhophilin associated tail protein 1 like	sperm fibrous sheath
SPA17	-0.0392576	6.59e-05	sperm autoantigenic protein 17	sperm fibrous sheath
CEP128	0.528863	0	centrosomal protein 128	Subdistal appendage
CEP170	0.0137369	0.162754	centrosomal protein 170	Subdistal appendage
CC2D2A	-0.300604	0	coiled-coil and C2 domain containing 2A	Subdistal appendage
DCTN1	-0.085131	0	dynactin 1	Subdistal appendage
NIN	0.140419	0	ninein	Subdistal appendage
ODF2	0.453561	0	outer dense fiber of sperm tails 2	Subdistal appendage
SYNE2	0.106848	0	spectrin repeat containing nuclear envelope protein 2	trafficking; actin remodelling
CRX	-0.0110943	0.259607	cone-rod homeobox	transcription factor
FOXJ1	0.151457	0	forkhead box J1	transcription factor
HNF1B	-0.0863078	0	HNF1 homeobox B	transcription factor
MXI1	-0.341465	0	MAX interactor 1, dimerization protein	transcription factor
MYB	0.601488	0	myeloblastosis oncogene	transcription factor
NOTO	0.0409044	3.21e-05	notochord homeobox	transcription factor
RFX2	0.0235294	0.0167959	regulatory factor X, 2 (influences HLA class II expression)	transcription factor
RFX3	-0.0232569	0.0181062	regulatory factor X3	transcription factor
ZIC2	0.312084	0	Zic family member 2	transcription factor
AHI1	0.0290365	0.00316735	Abelson helper integration site 1	transition zone
B9D1	-0.379151	0	B9 domain containing 1	transition zone
B9D2	-0.0913217	0	B9 protein domain 2	transition zone
C5orf42	-0.0678264	5.21e-12	Chromosome 5 open reading frame 42	transition zone
CFAP36	-0.284782	0	cilia and flagella associated protein 36	transition zone
NPHP1	-0.221235	0	nephrocystin 1	transition zone
NPHP4	0.183056	0	nephronophthisis 4	transition zone
RP1	0.136184	0	retinitis pigmentosa 1 (autosomal dominant)	transition zone
RP1L1	0.0932189	0	retinitis pigmentosa 1-like 1	transition zone
RPGR	0.160301	0	retinitis pigmentosa GTPase regulator	transition zone
RPGRIP1	-0.0582163	3.21e-09	retinitis pigmentosa GTPase regulator interacting protein 1	transition zone
RPGRIP1L	0.0830216	0	RPGRIP1 like	transition zone
SPATA7	-0.405952	0	spermatogenesis associated 7	transition zone
TCTN1	-0.376143	0	tectonic family member 1	transition zone
TCTN2	-0.0326057	0.000919928	tectonic family member 2	transition zone
TCTN3	-0.257048	0	tectonic family member 3	transition zone
TMEM107	-0.113372	0	transmembrane protein 107	transition zone
TMEM138	0.18614	0	transmembrane protein 138	transition zone
TMEM17	-0.244472	0	transmembrane protein 17	transition zone
TMEM216	0.166448	0	transmembrane protein 216	transition zone
TMEM231	-0.201608	0	transmembrane protein 231	transition zone
TMEM237	0.226979	0	transmembrane protein 237	transition zone
TMEM67	0.127707	0	transmembrane protein 67	transition zone
TMEM80	-0.239858	0	transmembrane protein 80	transition zone
JADE1	-0.421807	0	Jade Family PHD Finger 1	transition zone
ATXN10	-0.0586209	2.5e-09	ataxin 10	unclear/various localisation
CFAP52	-0.073807	5.93e-14	cilia and flagella associated protein 52	unclear/various localisation
CFAP57	-0.066513	1.33e-11	cilia and flagella associated protein 57	unclear/various localisation
IQUB	-0.322534	0	IQ motif and ubiquitin domain containing	unclear/various localisation
NEK9	-0.176965	0	NIMA related kinase 9	unclear/various localisation
STK38L	0.419414	0	serine/threonine kinase 38 like	unclear/various localisation
TULP1	0.304212	0	tubby like protein 1	unclear/various localisation
ARF4	0.220628	0	ADP ribosylation factor 4	vesicle trafficking
ASAP1	0.143596	0	ArfGAP with SH3 domain, ankyrin repeat and PH domain 1	vesicle trafficking
NINL	-0.0966388	0	ninein like	vesicle trafficking
RAB11FIP3	-0.373822	0	RAB11 family interacting protein 3	vesicle trafficking
RAB11A	0.0600649	1e-09	RAB11A, member RAS oncogene family	vesicle trafficking
RAB11B	-0.360417	0	RAB11B, member RAS oncogene family	vesicle trafficking
RAB8A	0.454791	0	RAB8A, member RAS oncogene family	vesicle trafficking
TBC1D7	0.228584	0	TBC1 domain family member 7	vesicle trafficking
